# Supplementary material for: Human Umbilical Cord Mesenchymal Stem Cell-Derived Exosomes Rescue Testicular Aging
Source: Biomedicines. 2024 Jan 3;12(1):98. doi: 10.3390/biomedicines12010098 (PMC10813320; doi:10.3390/biomedicines12010098)
Supplement: Supplementary file 1 [file biomedicines-12-00098-s001.zip]

Archive with 6 entries (6 files):
- Figure S1.tif
- Figure S2.tif
- Table S1.pdf
- Table S2 .pdf
- Table S3.xlsx
- Table S4.xlsx
