# Supplementary material for: Human Umbilical Cord Mesenchymal Stem Cell-Derived Exosomes Rescue Testicular Aging
Source: Biomedicines. 2024 Jan 3;12(1):98. doi: 10.3390/biomedicines12010098 (PMC10813320; doi:10.3390/biomedicines12010098)
Supplement: Supplementary file 1 [file biomedicines-12-00098-s001.zip › Table S3.xlsx]

## Sheet: Sheet1
Table S3: Data of Bioinformatic Analysis.

## Sheet: miRNA Expression Profile
Supplementary Table 3-1. Differential miRNAs
	logFC	logCPM	PValue	significant
hsa-miR-21-5p	7.48133	16.7085	1.41256e-11	up
hsa-miR-125b-5p	11.4732	16.4111	2.69246e-17	up
hsa-miR-23a-3p	7.23581	15.3697	5.11867e-11	up
hsa-miR-100-5p	10.439	14.8168	4.68698e-15	up
hsa-let-7f-5p	5.56189	14.7911	4.63273e-08	up
hsa-let-7a-5p	5.11449	14.4275	2.90773e-07	up
hsa-miR-145-5p	7.72972	14.0705	2.01171e-11	up
hsa-miR-1260b	7.71862	14.0595	2.11088e-11	up
hsa-miR-1260a	7.17735	13.9769	1.38321e-10	up
hsa-miR-199a-3p	10.2785	13.7228	1.75197e-13	up
hsa-miR-16-5p	2.7849	13.8067	0.0018461	up
hsa-miR-195-5p	6.69796	13.5052	1.05875e-09	up
hsa-miR-191-5p	4.01565	13.5128	2.31051e-05	up
hsa-miR-221-3p	6.68827	13.3607	1.39886e-09	up
hsa-miR-222-3p	5.93759	13.2933	1.91796e-08	up
hsa-miR-23b-3p	5.79578	13.2414	3.8093e-08	up
hsa-miR-31-5p	7.8013	13.1655	7.04066e-11	up
hsa-miR-146a-5p	8.11644	13.0758	5.09439e-11	up
hsa-miR-29a-3p	7.93982	12.9022	1.07893e-10	up
hsa-miR-34a-5p	5.96491	12.9124	2.56088e-08	up
hsa-let-7b-5p	5.80896	12.7612	4.88724e-08	up
hsa-miR-26a-5p	4.80604	12.717	1.68653e-06	up
hsa-miR-192-5p	6.07044	12.6094	2.46769e-08	up
hsa-miR-335-5p	7.59213	12.5614	4.74593e-10	up
hsa-let-7e-5p	6.47509	12.4342	9.33986e-09	up
hsa-miR-320a	3.06451	12.5602	0.000812366	up
hsa-miR-24-3p	5.0541	12.4408	7.36543e-07	up
hsa-miR-4286	6.42452	12.3851	1.15224e-08	up
hsa-miR-7-5p	4.75924	12.4026	2.08608e-06	up
hsa-miR-376c-3p	7.93287	12.3403	2.17568e-10	up
hsa-miR-30c-5p	4.81414	12.2979	2.11303e-06	up
hsa-miR-125a-5p	6.08361	12.2702	3.05874e-08	up
hsa-miR-183-5p	6.47532	12.1807	9.42406e-09	up
hsa-miR-223-3p	3.49851	12.2467	0.000190717	up
hsa-miR-99b-5p	5.16265	12.1401	6.98961e-07	up
hsa-miR-196a-5p	4.26158	12.141	1.34799e-05	up
hsa-miR-10a-5p	2.89863	12.0368	0.00154882	up
hsa-miR-151a-5p	4.40139	11.9095	1.08979e-05	up
hsa-miR-93-5p	2.33702	11.9381	0.00885378	up
hsa-miR-143-3p	5.27592	11.6824	5.94251e-07	up
hsa-let-7g-5p	3.50328	11.6806	0.000236769	up
hsa-miR-126-5p	5.38313	11.5993	5.46682e-07	up
hsa-miR-574-3p	7.09712	11.53	7.32745e-09	up
hsa-miR-409-3p	7.09157	11.5247	7.55997e-09	up
hsa-miR-27b-3p	5.54242	11.5378	4.38851e-07	up
hsa-miR-193a-5p	5.77024	11.5036	1.73832e-07	up
hsa-let-7d-5p	5.05233	11.4712	1.46928e-06	up
hsa-miR-484	4.23097	11.4804	2.54657e-05	up
hsa-miR-3074-5p	5.19169	11.4182	1.1915e-06	up
hsa-miR-181a-5p	3.99412	11.2631	6.25507e-05	up
hsa-miR-382-5p	4.62652	11.2354	8.59261e-06	up
hsa-miR-130a-3p	7.6704	11.1731	1.13409e-08	up
hsa-miR-22-3p	4.74811	11.1864	4.93561e-06	up
hsa-miR-494-3p	6.69783	11.1479	3.88778e-08	up
hsa-miR-106b-5p	3.03663	11.2679	0.00122235	up
hsa-miR-5100	5.34583	11.1023	9.79318e-07	up
hsa-miR-503-5p	6.61132	11.0656	5.54942e-08	up
hsa-miR-455-3p	5.9835	11.0119	3.85202e-07	up
hsa-miR-10b-5p	2.79718	11.1143	0.0025767	up
hsa-miR-424-5p	4.03444	10.9672	5.30257e-05	up
hsa-let-7i-5p	5.4651	10.9116	1.19478e-06	up
hsa-miR-3529-3p	4.10392	10.8996	5.00361e-05	up
hsa-miR-126-3p	2.51367	11.022	0.00620484	up
hsa-miR-574-5p	6.34375	10.8124	1.63211e-07	up
hsa-miR-337-3p	7.27447	10.7961	5.83146e-08	up
hsa-miR-134-5p	7.25555	10.7782	6.30759e-08	up
hsa-miR-103a-3p	2.23838	10.9703	0.0130723	up
hsa-miR-29b-3p	4.11571	10.7663	6.16745e-05	up
hsa-miR-425-5p	2.77546	10.748	0.00319762	up
hsa-miR-146b-5p	4.33735	10.6259	3.36076e-05	up
hsa-miR-495-3p	2.5559	10.7481	0.00589793	up
hsa-miR-4454	4.74192	10.5415	1.07572e-05	up
hsa-miR-25-3p	2.85284	10.6017	0.00269533	up
hsa-miR-199a-5p	3.67076	10.5104	0.000248515	up
hsa-miR-181b-5p	4.95521	10.4385	8.77137e-06	up
hsa-miR-30b-5p	3.24502	10.4936	0.000864777	up
hsa-miR-3591-3p	5.89274	10.3902	1.01791e-06	up
hsa-miR-486-3p	2.7272	10.3347	0.00416081	up
hsa-miR-122-5p	6.58269	10.1477	9.66195e-07	up
hsa-miR-342-3p	3.64299	10.1844	0.000316263	up
hsa-miR-486-5p	2.70378	10.2273	0.00496359	up
hsa-miR-26b-5p	4.19755	10.0486	8.17823e-05	up
hsa-miR-148a-3p	3.00433	10.0606	0.0020245	up
hsa-let-7c-5p	4.11915	9.97869	0.000110517	up
hsa-miR-127-3p	5.31148	9.85619	9.60731e-06	up
hsa-miR-92b-3p	3.71936	9.86749	0.000464419	up
hsa-miR-6880-5p	6.20303	9.79805	4.16682e-06	up
hsa-miR-423-5p	3.40829	9.80182	0.000961672	up
hsa-miR-487b-3p	6.09015	9.69505	6.37821e-06	up
hsa-miR-140-3p	2.17224	9.88289	0.0218673	up
hsa-miR-654-3p	6.05777	9.66558	7.54066e-06	up
hsa-miR-3184-3p	2.84556	9.79917	0.00414151	up
hsa-miR-197-3p	2.44797	9.8237	0.0110406	up
hsa-miR-320c	2.9531	9.59225	0.00325685	up
hsa-miR-708-5p	5.82104	9.45132	1.7582e-05	up
hsa-miR-660-5p	2.56972	9.57183	0.00961153	up
hsa-miR-125b-1-3p	4.26415	9.44024	0.000267217	up
hsa-miR-374b-5p	5.71429	9.35537	2.62564e-05	up
hsa-miR-4429	2.65267	9.49973	0.00869311	up
hsa-miR-379-5p	4.18182	9.36808	0.000369019	up
hsa-miR-1307-3p	3.43297	9.38076	0.0011935	up
hsa-miR-193b-3p	3.15965	9.38709	0.00301862	up
hsa-miR-1180-3p	4.12419	9.31779	0.000451574	up
hsa-miR-181a-3p	5.61392	9.26556	3.74458e-05	up
hsa-miR-151b	4.64384	9.25891	0.000117022	up
hsa-miR-361-5p	4.04877	9.2522	0.000556286	up
hsa-miR-136-5p	4.56597	9.1905	0.000157876	up
hsa-miR-1290	2.01683	9.37592	0.0420188	up
hsa-miR-3182	5.48996	9.15519	5.89816e-05	up
hsa-miR-423-3p	2.58024	9.28559	0.00996914	up
hsa-miR-615-3p	4.5005	9.13321	0.000199564	up
hsa-miR-181a-2-3p	4.46662	9.10363	0.000216204	up
hsa-miR-374c-3p	4.46662	9.10363	0.000216204	up
hsa-miR-34a-3p	4.37826	9.02676	0.000301013	up
hsa-miR-151a-3p	4.37826	9.02676	0.000301013	up
hsa-miR-186-5p	2.2198	9.15346	0.0310489	up
hsa-miR-130b-3p	2.05039	9.16055	0.0391617	up
hsa-miR-28-3p	5.22421	8.92068	0.000163744	up
hsa-miR-128-3p	3.31505	8.99355	0.00308794	up
hsa-miR-150-5p	2.99939	9.01721	0.00499616	up
hsa-miR-409-5p	5.22421	8.92068	0.000163744	up
hsa-miR-299-5p	4.24469	8.91129	0.000467231	up
hsa-miR-130b-5p	4.18343	8.85863	0.000562075	up
hsa-miR-369-5p	4.14109	8.82235	0.000679941	up
hsa-miR-320d	3.55503	8.83041	0.00301445	up
hsa-miR-15b-3p	4.00608	8.70729	0.00101316	up
hsa-miR-106b-3p	4.8736	8.61601	0.000496089	up
hsa-miR-324-3p	3.3691	8.67524	0.00537177	up
hsa-miR-142-5p	3.88304	8.6033	0.00155059	up
hsa-miR-483-5p	3.88304	8.6033	0.00155059	up
hsa-miR-6742-3p	2.5191	8.62971	0.0188526	up
hsa-miR-30a-5p	2.77944	8.55489	0.0149673	up
hsa-miR-1268a	3.12656	8.47617	0.0101281	up
hsa-miR-4644	2.40624	8.54126	0.0254617	up
hsa-miR-361-3p	4.44328	8.25028	0.00218621	up
hsa-miR-505-3p	2.5003	8.33466	0.028984	up
hsa-miR-381-3p	4.37483	8.19302	0.00251672	up
hsa-miR-215-5p	3.39927	8.20324	0.00680349	up
hsa-miR-493-3p	4.33935	8.16345	0.00290643	up
hsa-miR-205-5p	3.28727	8.11282	0.00903024	up
hsa-miR-744-5p	2.31819	8.19445	0.0467816	up
hsa-miR-450b-5p	4.18799	8.03816	0.00456939	up
hsa-miR-6873-3p	4.14753	8.00491	0.00535262	up
hsa-miR-655-3p	4.01887	7.89988	0.00743482	up
hsa-miR-629-5p	3.03322	7.91115	0.019435	up
hsa-let-7f-1-3p	3.92624	7.82496	0.00881945	up
hsa-miR-125a-3p	2.98617	7.87435	0.019435	up
hsa-miR-296-5p	2.42174	7.92244	0.0360131	up
hsa-miR-376b-3p	3.8776	7.78586	0.0105104	up
hsa-miR-6771-3p	2.3731	7.88577	0.0420281	up
hsa-miR-28-5p	2.7809	7.71601	0.0322415	up
hsa-miR-625-3p	2.7809	7.71601	0.0322415	up
hsa-let-7a-3p	3.48159	7.47433	0.0273221	up
hsa-miR-17-3p	3.34514	7.37005	0.0417569	up
hsa-miR-4311	3.34514	7.37005	0.0417569	up
hsa-miR-6087	-3.42619	15.6632	0.000181502	down
hsa-miR-3960	-2.14049	13.9419	0.0140567	down
hsa-miR-4279	-2.41264	13.2543	0.00627625	down
hsa-miR-4516	-2.23446	12.9278	0.0108491	down
hsa-miR-4700-5p	-4.98165	14.2616	4.87822e-07	down
hsa-miR-1181	-2.1757	11.6788	0.0139744	down
hsa-miR-5685	-2.91176	12.2255	0.00136754	down
hsa-miR-323a-5p	-3.04023	12.283	0.00088699	down
hsa-miR-4800-3p	-2.28094	11.627	0.0105602	down
hsa-miR-7704	-2.36996	11.7012	0.00804044	down
hsa-miR-4508	-2.31153	11.6378	0.00950299	down
hsa-miR-1908-3p	-2.03963	11.1249	0.0225361	down
hsa-miR-3196	-3.02206	11.8097	0.00101862	down
hsa-miR-219a-1-3p	-3.26393	11.743	0.000442528	down
hsa-miR-563	-7.21357	15.5009	5.03636e-11	down
hsa-miR-7156-5p	-2.25498	10.7637	0.0124463	down
hsa-miR-4466	-2.26115	10.7426	0.0120406	down
hsa-miR-4634	-3.40939	11.6681	0.000273407	down
hsa-miR-3665	-2.24255	10.1906	0.0151811	down
hsa-miR-3656	-2.07797	10.0196	0.0240315	down
hsa-miR-675-5p	-2.93403	10.336	0.00181883	down
hsa-miR-6717-5p	-2.01676	9.46315	0.0322559	down
hsa-miR-202-3p	-2.51821	9.81174	0.00752294	down
hsa-miR-4750-5p	-3.84184	10.9457	7.51176e-05	down
hsa-miR-377-5p	-2.94332	9.8545	0.00204894	down
hsa-miR-6787-5p	-2.00117	9.00392	0.0418008	down
hsa-miR-1249-5p	-3.43921	10.1494	0.000465979	down
hsa-miR-1292-3p	-2.32955	9.18314	0.0164346	down
hsa-miR-762	-4.40935	10.9871	1.19704e-05	down
hsa-miR-598-3p	-4.52171	10.9141	1.05671e-05	down
hsa-miR-4258	-2.73533	9.05289	0.00579952	down
hsa-miR-4651	-2.23892	8.6512	0.0248186	down
hsa-miR-301a-3p	-3.34176	9.34511	0.00116223	down
hsa-miR-606	-3.07822	8.97349	0.00271073	down
hsa-miR-185-3p	-4.49169	10.1421	1.74607e-05	down
hsa-miR-4430	-2.13561	8.06994	0.0413763	down
hsa-miR-4758-3p	-2.30236	8.03409	0.0413763	down
hsa-miR-7515	-2.42741	8.12794	0.028984	down
hsa-miR-92a-1-5p	-4.3311	9.62211	6.5591e-05	down
hsa-miR-5585-5p	-2.57099	7.85394	0.0231099	down
hsa-miR-6750-5p	-5.99147	11.0453	1.04307e-07	down
hsa-let-7a-2-3p	-2.41356	7.50503	0.0322415	down
hsa-miR-622	-2.59314	7.63454	0.0229108	down
hsa-miR-638	-2.82648	7.81156	0.0121407	down
hsa-miR-663b	-2.41356	7.50503	0.0322415	down
hsa-miR-4771	-3.54644	8.41292	0.00124894	down
hsa-miR-6089	-3.14714	8.06984	0.00454775	down
hsa-miR-1296-3p	-2.62533	7.37884	0.0461955	down
hsa-miR-885-5p	-4.39649	8.88688	0.000199564	down
hsa-miR-1254	-3.56848	8.12867	0.00311281	down
hsa-miR-718	-2.98588	7.64797	0.0165518	down
hsa-miR-3122	-2.72426	7.45034	0.0322415	down
hsa-miR-320e	-4.2712	8.76786	0.000327888	down
hsa-miR-4673	-3.67125	8.21859	0.00244656	down
hsa-miR-504-5p	-3.6706	7.83725	0.00336765	down
hsa-miR-3611	-3.85433	7.99592	0.0019049	down
hsa-miR-3621	-3.21334	7.46443	0.0125866	down
hsa-miR-4750-3p	-7.25025	11.3329	4.11567e-09	down
hsa-miR-6084	-2.91561	7.24063	0.0273221	down
hsa-miR-6769a-3p	-3.21334	7.46443	0.0125866	down
hsa-miR-6867-3p	-3.30033	7.53275	0.0105104	down
hsa-miR-6511a-3p	-3.57042	7.25544	0.00820351	down
hsa-miR-564	-7.927	10.5442	3.70844e-09	down
hsa-miR-581	-3.83411	6.70716	0.00856416	down
hsa-miR-657	-4.12105	6.91713	0.00481584	down
hsa-miR-1276	-3.66594	6.59111	0.0161545	down
hsa-miR-3160-5p	-5.65404	8.25279	3.20938e-05	down
hsa-miR-3923	-4.74501	7.42189	0.000732646	down
hsa-miR-4417	-3.83411	6.70716	0.00856416	down
hsa-miR-4716-3p	-5.04844	7.68839	0.000240716	down
hsa-miR-548as-5p	-3.83411	6.70716	0.00856416	down
hsa-miR-5684	-3.83411	6.70716	0.00856416	down
hsa-miR-6743-5p	-4.56544	7.2703	0.00111513	down
hsa-miR-6751-5p	-3.83411	6.70716	0.00856416	down
hsa-miR-6777-5p	-3.66594	6.59111	0.0161545	down
hsa-miR-6816-5p	-3.66594	6.59111	0.0161545	down
hsa-miR-7110-3p	1.11759	13.7041	0.186583	stable
hsa-miR-451a	0.833603	13.5692	0.323587	stable
hsa-miR-1246	0.954934	12.7701	0.261889	stable
hsa-miR-19b-3p	0.368023	12.9708	0.663108	stable
hsa-miR-92a-3p	1.88908	12.1816	0.0309816	stable
hsa-miR-4792	-0.534785	12.7514	0.526802	stable
hsa-miR-3135b	1.34178	11.6511	0.122642	stable
hsa-miR-185-5p	-0.0376994	11.9147	0.968657	stable
hsa-miR-17-5p	1.16296	11.4279	0.181629	stable
hsa-miR-20a-5p	0.333809	11.7109	0.6988	stable
hsa-miR-7641	-1.98158	13.0223	0.0225147	stable
hsa-miR-92b-5p	-1.75138	12.7103	0.0426992	stable
hsa-miR-6126	-1.58563	12.3704	0.0655703	stable
hsa-miR-103b	1.95669	10.7466	0.0293493	stable
hsa-miR-339-5p	1.52299	10.8078	0.0857734	stable
hsa-miR-30d-5p	0.77964	10.8962	0.369473	stable
hsa-miR-3615	-0.053538	11.2405	0.958397	stable
hsa-miR-4488	-0.64556	11.4363	0.450613	stable
hsa-miR-15a-5p	1.89926	10.3835	0.0375505	stable
hsa-miR-18a-5p	-0.832961	11.4135	0.333282	stable
hsa-miR-4497	-1.16931	11.6254	0.173137	stable
hsa-miR-4707-5p	-1.76949	11.9351	0.0419572	stable
hsa-miR-19a-3p	-0.772838	11.216	0.368467	stable
hsa-miR-320b	1.35409	10.2551	0.13506	stable
hsa-miR-6131	1.04168	10.3393	0.248962	stable
hsa-miR-101-3p	1.75633	10.0545	0.058977	stable
hsa-miR-1915-3p	-0.149577	10.6499	0.875421	stable
hsa-miR-4706	-0.75507	10.9629	0.38785	stable
hsa-miR-4448	-0.786599	10.9393	0.371701	stable
hsa-miR-99a-5p	1.35734	10.0312	0.135857	stable
hsa-miR-98-5p	-0.345755	10.5398	0.698125	stable
hsa-let-7d-3p	1.60801	9.81987	0.0855427	stable
hsa-miR-1303	-1.86428	11.3065	0.0336394	stable
hsa-miR-218-5p	1.37805	9.5871	0.133554	stable
hsa-miR-3916	1.11529	9.59389	0.220559	stable
hsa-miR-3184-5p	1.76654	9.29245	0.0704504	stable
hsa-miR-483-3p	-0.0674512	9.84113	0.95651	stable
hsa-miR-3178	0.929779	9.46982	0.320004	stable
hsa-miR-196b-5p	1.43281	9.32558	0.133061	stable
hsa-miR-144-5p	0.355596	9.60949	0.72361	stable
hsa-miR-3976	0.775693	9.42806	0.416065	stable
hsa-miR-4532	-0.517025	9.87925	0.579279	stable
hsa-miR-7108-5p	-1.53114	10.4836	0.0852426	stable
hsa-miR-4749-5p	-1.87415	10.7196	0.0347157	stable
hsa-miR-6805-3p	-1.08343	10.1547	0.219381	stable
hsa-miR-15b-5p	1.42745	9.04513	0.144479	stable
hsa-miR-6752-3p	-1.03911	10.0153	0.251984	stable
hsa-miR-4492	-1.88732	10.5456	0.0346487	stable
hsa-miR-1307-5p	0.530812	9.15803	0.596526	stable
hsa-miR-8077	-1.48113	10.2184	0.099641	stable
hsa-miR-107	1.95513	8.79654	0.0527243	stable
hsa-miR-7108-3p	-1.7255	10.3206	0.0535199	stable
hsa-miR-3141	-0.506119	9.40061	0.58607	stable
hsa-miR-2861	0.0481585	9.11108	1	stable
hsa-miR-589-5p	-0.768748	9.45854	0.419375	stable
hsa-miR-6724-5p	-1.28572	9.78136	0.160715	stable
hsa-miR-195-3p	0.133536	8.92967	0.919954	stable
hsa-miR-378a-3p	-1.05159	9.50288	0.259127	stable
hsa-miR-6789-5p	-1.29446	9.66032	0.161811	stable
hsa-miR-7107-5p	-1.77571	10.0031	0.04791	stable
hsa-miR-4787-5p	-0.994436	9.43421	0.282315	stable
hsa-miR-93-3p	-1.71391	9.88841	0.0608772	stable
hsa-miR-6756-3p	-0.635659	9.1931	0.500163	stable
hsa-miR-4511	-1.0329	9.38907	0.261474	stable
hsa-miR-769-5p	-0.260866	8.89987	0.79854	stable
hsa-miR-1285-5p	-0.703123	9.12427	0.45635	stable
hsa-miR-4665-3p	1.20404	8.40965	0.243218	stable
hsa-miR-887-3p	2.00252	8.23393	0.0684026	stable
hsa-miR-3648	-0.0178738	8.71988	1	stable
hsa-miR-1273e	-1.12539	9.2586	0.240032	stable
hsa-miR-6510-5p	-1.81798	9.69685	0.0490826	stable
hsa-miR-671-5p	1.53521	8.12397	0.150226	stable
hsa-miR-6789-3p	-1.32102	9.25858	0.150368	stable
hsa-miR-652-3p	0.864629	8.18681	0.426918	stable
hsa-miR-5096	-1.16422	9.06656	0.215548	stable
hsa-miR-149-5p	1.17454	8.07042	0.301732	stable
hsa-miR-149-3p	-0.911105	8.86677	0.342525	stable
hsa-miR-3195	-1.61728	9.32253	0.0809918	stable
hsa-miR-142-3p	0.615048	8.16678	0.608341	stable
hsa-miR-4715-5p	0.354126	8.24826	0.74563	stable
hsa-miR-99b-3p	0.659365	8.05924	0.568908	stable
hsa-miR-1281	0.372417	8.14626	0.793603	stable
hsa-miR-4459	-1.33005	8.97243	0.166526	stable
hsa-miR-1273f	0.133183	8.22918	1	stable
hsa-miR-5588-5p	0.827534	8.01407	0.492951	stable
hsa-miR-194-5p	1.75559	7.78112	0.156442	stable
hsa-miR-4301	2.16025	7.72801	0.0682429	stable
hsa-miR-1908-5p	-0.800424	8.54548	0.443239	stable
hsa-miR-3194-5p	-0.976663	8.64413	0.337454	stable
hsa-miR-4419a	-1.03093	8.67576	0.315423	stable
hsa-miR-29c-3p	1.0616	7.80491	0.356958	stable
hsa-miR-500a-3p	0.651817	7.90609	0.605193	stable
hsa-miR-590-3p	2.60518	7.58347	0.0556964	stable
hsa-miR-615-5p	-0.0425339	8.1362	1	stable
hsa-miR-30e-5p	-0.572978	8.31111	0.594552	stable
hsa-miR-1275	2.54151	7.53617	0.0556964	stable
hsa-miR-2392	1.97709	7.59595	0.0960753	stable
hsa-miR-625-5p	0.931311	7.72204	0.406021	stable
hsa-miR-542-3p	2.4749	7.48712	0.0674925	stable
hsa-miR-2115-5p	-0.991692	8.47067	0.305778	stable
hsa-miR-4449	-0.790888	8.3601	0.419395	stable
hsa-miR-590-5p	-0.348878	8.08149	0.793603	stable
hsa-miR-619-5p	2.40506	7.43618	0.0822175	stable
hsa-miR-3175	-1.89309	8.99571	0.0446446	stable
hsa-miR-6836-3p	-1.1227	8.48065	0.282842	stable
hsa-let-7b-3p	3.27175	7.31467	0.0521585	stable
hsa-miR-137	3.27175	7.31467	0.0521585	stable
hsa-miR-144-3p	-0.076819	7.90343	1	stable
hsa-miR-1469	-0.521202	8.09275	0.661955	stable
hsa-miR-4739	0.568688	7.69095	0.725079	stable
hsa-miR-1909-5p	-1.44276	8.53554	0.146755	stable
hsa-miR-1268b	2.25434	7.32802	0.1007	stable
hsa-miR-4778-5p	1.28526	7.46223	0.332156	stable
hsa-miR-98-3p	0.629043	7.53861	0.599695	stable
hsa-miR-106a-5p	0.887886	7.47531	0.493082	stable
hsa-miR-296-3p	3.11271	7.19649	0.0656334	stable
hsa-miR-425-3p	2.17263	7.27044	0.124024	stable
hsa-miR-663a	-0.941859	8.15925	0.353084	stable
hsa-miR-1306-5p	3.11271	7.19649	0.0656334	stable
hsa-miR-1273g-3p	-0.581306	7.97613	0.568908	stable
hsa-miR-210-3p	-0.667921	7.93897	0.568908	stable
hsa-miR-935	0.132647	7.61249	1	stable
hsa-miR-7110-5p	-1.50043	8.41176	0.155269	stable
hsa-miR-8485	1.11694	7.35485	0.454997	stable
hsa-miR-127-5p	2.93395	7.06677	0.106402	stable
hsa-miR-345-5p	1.02479	7.29767	0.533403	stable
hsa-miR-501-3p	1.42944	7.22405	0.295163	stable
hsa-miR-421	1.42944	7.22405	0.295163	stable
hsa-miR-487a-3p	2.83551	6.99685	0.106402	stable
hsa-miR-551b-3p	1.89543	7.08096	0.191365	stable
hsa-miR-454-3p	2.83551	6.99685	0.106402	stable
hsa-miR-4285	1.331	7.1612	0.295163	stable
hsa-miR-4436b-5p	-1.85397	8.46917	0.0678618	stable
hsa-miR-5787	-0.637628	7.75331	0.581921	stable
hsa-miR-212-5p	0.820696	7.17527	0.625504	stable
hsa-miR-331-3p	2.72986	6.92305	0.13717	stable
hsa-miR-335-3p	2.72986	6.92305	0.13717	stable
hsa-miR-3687	0.505033	7.25179	0.757076	stable
hsa-miR-4763-5p	-1.47601	8.11581	0.140022	stable
hsa-miR-210-5p	2.61585	6.84493	0.178361	stable
hsa-miR-212-3p	2.61585	6.84493	0.178361	stable
hsa-miR-140-5p	2.61585	6.84493	0.178361	stable
hsa-miR-455-5p	2.61585	6.84493	0.178361	stable
hsa-miR-1909-3p	-1.17709	7.83285	0.307418	stable
hsa-miR-1273d	-0.59636	7.54116	0.705513	stable
hsa-miR-3929	0.391029	7.1894	0.871393	stable
hsa-miR-4436a	-0.732711	7.60363	0.55584	stable
hsa-miR-4674	-1.07816	7.77838	0.345583	stable
hsa-miR-6727-5p	-0.277595	7.40896	0.892062	stable
hsa-miR-30c-1-3p	2.49206	6.76195	0.23394	stable
hsa-miR-30e-3p	2.49206	6.76195	0.23394	stable
hsa-miR-376c-5p	1.55198	6.85984	0.38215	stable
hsa-miR-671-3p	-0.981073	7.61671	0.406021	stable
hsa-miR-378i	2.49206	6.76195	0.23394	stable
hsa-miR-1343-5p	-1.09574	7.6768	0.356958	stable
hsa-miR-4745-5p	-1.39347	7.84524	0.215791	stable
hsa-miR-6743-3p	-1.97578	8.22601	0.0613522	stable
hsa-miR-6780b-3p	1.55198	6.85984	0.38215	stable
hsa-miR-7-1-3p	0.13182	7.0549	1	stable
hsa-miR-188-5p	2.35664	6.67348	0.23394	stable
hsa-miR-412-3p	1.41656	6.77713	0.38215	stable
hsa-miR-487a-5p	2.35664	6.67348	0.23394	stable
hsa-miR-627-3p	1.41656	6.77713	0.38215	stable
hsa-miR-1301-3p	-0.536804	7.29376	0.656613	stable
hsa-miR-940	1.41656	6.77713	0.38215	stable
hsa-miR-1229-5p	-1.77556	7.96093	0.0982008	stable
hsa-miR-1247-5p	-1.61588	7.85764	0.126182	stable
hsa-miR-3180-5p	2.35664	6.67348	0.23394	stable
hsa-miR-3613-3p	-0.855569	7.43624	0.493082	stable
hsa-miR-363-5p	2.20718	6.57874	0.309443	stable
hsa-miR-340-5p	1.2671	6.68893	0.485618	stable
hsa-miR-330-3p	1.2671	6.68893	0.485618	stable
hsa-miR-558	2.20718	6.57874	0.309443	stable
hsa-miR-576-5p	1.2671	6.68893	0.485618	stable
hsa-miR-550a-3-5p	2.20718	6.57874	0.309443	stable
hsa-miR-877-3p	1.2671	6.68893	0.485618	stable
hsa-miR-6850-5p	-1.48683	7.64295	0.156442	stable
hsa-miR-6850-3p	-1.38061	7.58103	0.210007	stable
hsa-miR-7846-3p	-1.26595	7.51675	0.244166	stable
hsa-miR-194-3p	2.04043	6.47679	0.412512	stable
hsa-miR-331-5p	2.04043	6.47679	0.412512	stable
hsa-miR-502-3p	0.535931	6.70446	0.818193	stable
hsa-miR-566	0.131274	6.80771	1	stable
hsa-miR-378c	-1.02118	7.24638	0.454997	stable
hsa-miR-4271	2.04043	6.47679	0.412512	stable
hsa-miR-4472	2.04043	6.47679	0.412512	stable
hsa-miR-451b	2.04043	6.47679	0.412512	stable
hsa-miR-4793-5p	1.10035	6.59448	0.618648	stable
hsa-miR-6124	2.04043	6.47679	0.412512	stable
hsa-miR-6730-3p	-2.16543	7.93458	0.0601929	stable
hsa-miR-6775-5p	0.535931	6.70446	0.818193	stable
hsa-miR-6821-5p	-0.662624	7.08429	0.733081	stable
hsa-miR-24-2-5p	-0.0573005	6.72008	1	stable
hsa-miR-23b-5p	0.911779	6.49283	0.788138	stable
hsa-miR-339-3p	-0.0573005	6.72008	1	stable
hsa-miR-500a-5p	1.85186	6.36647	0.553371	stable
hsa-miR-668-3p	1.85186	6.36647	0.553371	stable
hsa-miR-1224-3p	0.347357	6.6103	1	stable
hsa-miR-1304-3p	-0.631807	6.92021	0.703665	stable
hsa-miR-1273a	-0.851198	7.01201	0.588182	stable
hsa-miR-4763-3p	-2.03367	7.66927	0.0794209	stable
hsa-miR-6165	0.911779	6.49283	0.788138	stable
hsa-miR-6786-5p	1.85186	6.36647	0.553371	stable
hsa-miR-497-5p	0.130374	6.50896	1	stable
hsa-miR-542-5p	1.63488	6.24628	0.553371	stable
hsa-miR-1296-5p	1.63488	6.24628	0.553371	stable
hsa-miR-770-5p	1.63488	6.24628	0.553371	stable
hsa-miR-1228-5p	0.694797	6.38282	1	stable
hsa-miR-1287-5p	0.694797	6.38282	1	stable
hsa-miR-2277-3p	0.694797	6.38282	1	stable
hsa-miR-500b-5p	1.63488	6.24628	0.553371	stable
hsa-miR-4479	-0.589947	6.73578	0.666686	stable
hsa-miR-4783-5p	-1.83826	7.35032	0.114677	stable
hsa-miR-5095	1.63488	6.24628	0.553371	stable
hsa-miR-6749-3p	0.694797	6.38282	1	stable
hsa-miR-6869-5p	-1.42674	7.1139	0.242406	stable
hsa-miR-6894-5p	-0.274283	6.62622	1	stable
hsa-miR-7847-3p	-1.71369	7.27516	0.165387	stable
hsa-miR-96-5p	1.37938	6.11433	0.744784	stable
hsa-miR-10a-3p	1.37938	6.11433	0.744784	stable
hsa-miR-326	1.37938	6.11433	0.744784	stable
hsa-miR-497-3p	-1.10428	6.75156	0.54258	stable
hsa-miR-550a-3p	1.37938	6.11433	0.744784	stable
hsa-miR-628-5p	0.439302	6.26296	1	stable
hsa-miR-629-3p	0.439302	6.26296	1	stable
hsa-miR-1185-5p	1.37938	6.11433	0.744784	stable
hsa-miR-939-3p	1.37938	6.11433	0.744784	stable
hsa-miR-1249-3p	-0.125121	6.39928	1	stable
hsa-miR-1538	-0.529778	6.5252	1	stable
hsa-miR-4297	0.439302	6.26296	1	stable
hsa-miR-4322	-0.125121	6.39928	1	stable
hsa-miR-4709-5p	-2.20842	7.36456	0.0556964	stable
hsa-miR-4781-5p	-2.20842	7.36456	0.0556964	stable
hsa-miR-4800-5p	-0.125121	6.39928	1	stable
hsa-miR-6858-5p	0.439302	6.26296	1	stable
hsa-miR-33a-3p	-0.840469	6.41584	0.788138	stable
hsa-miR-216a-3p	-1.82476	6.86979	0.239728	stable
hsa-miR-125b-2-3p	1.06869	5.9681	0.675179	stable
hsa-miR-33b-3p	-2.14352	7.05734	0.124024	stable
hsa-miR-1224-5p	1.06869	5.9681	0.675179	stable
hsa-miR-1226-3p	1.06869	5.9681	0.675179	stable
hsa-miR-1253	1.06869	5.9681	0.675179	stable
hsa-miR-1914-5p	-1.63437	6.76743	0.301936	stable
hsa-miR-3663-5p	-1.41498	6.65833	0.38215	stable
hsa-miR-3922-5p	1.06869	5.9681	0.675179	stable
hsa-miR-4443	-0.435812	6.27976	1	stable
hsa-miR-4484	-0.840469	6.41584	0.788138	stable
hsa-miR-4485-3p	0.128611	6.13136	1	stable
hsa-miR-4524a-3p	-1.41498	6.65833	0.38215	stable
hsa-miR-4725-5p	0.128611	6.13136	1	stable
hsa-miR-4767	0.128611	6.13136	1	stable
hsa-miR-5000-3p	1.06869	5.9681	0.675179	stable
hsa-miR-6125	0.128611	6.13136	1	stable
hsa-miR-6892-3p	-1.63437	6.76743	0.301936	stable
hsa-miR-8071	0.128611	6.13136	1	stable
hsa-miR-26b-3p	-0.267892	5.98549	1	stable
hsa-miR-181c-5p	-0.267892	5.98549	1	stable
hsa-miR-204-3p	-0.267892	5.98549	1	stable
hsa-miR-34c-5p	-0.267892	5.98549	1	stable
hsa-miR-365a-5p	0.672188	5.80418	1	stable
hsa-miR-330-5p	0.672188	5.80418	1	stable
hsa-miR-328-3p	0.672188	5.80418	1	stable
hsa-miR-148b-5p	0.672188	5.80418	1	stable
hsa-miR-181d-5p	0.672188	5.80418	1	stable
hsa-miR-520a-3p	-0.267892	5.98549	1	stable
hsa-miR-561-3p	-0.267892	5.98549	1	stable
hsa-miR-551b-5p	-0.267892	5.98549	1	stable
hsa-miR-589-3p	0.672188	5.80418	1	stable
hsa-miR-636	-0.832315	6.14851	0.744784	stable
hsa-miR-758-5p	0.672188	5.80418	1	stable
hsa-miR-1185-2-3p	-1.23697	6.29667	0.553371	stable
hsa-miR-941	-0.832315	6.14851	0.744784	stable
hsa-miR-942-5p	0.672188	5.80418	1	stable
hsa-miR-1237-5p	-2.22126	6.78337	0.13717	stable
hsa-miR-1285-3p	-0.267892	5.98549	1	stable
hsa-miR-1292-5p	0.672188	5.80418	1	stable
hsa-miR-664a-5p	-0.267892	5.98549	1	stable
hsa-miR-1470	-0.832315	6.14851	0.744784	stable
hsa-miR-3154	0.672188	5.80418	1	stable
hsa-miR-4294	0.672188	5.80418	1	stable
hsa-miR-4284	0.672188	5.80418	1	stable
hsa-miR-3663-3p	-1.81148	6.55796	0.23394	stable
hsa-miR-3180	-1.81148	6.55796	0.23394	stable
hsa-miR-3928-3p	0.672188	5.80418	1	stable
hsa-miR-3940-3p	-1.23697	6.29667	0.553371	stable
hsa-miR-550b-2-5p	-0.267892	5.98549	1	stable
hsa-miR-4669	-2.22126	6.78337	0.13717	stable
hsa-miR-1343-3p	0.672188	5.80418	1	stable
hsa-miR-4707-3p	0.672188	5.80418	1	stable
hsa-miR-4734	-0.267892	5.98549	1	stable
hsa-miR-5090	0.672188	5.80418	1	stable
hsa-miR-5191	-0.267892	5.98549	1	stable
hsa-miR-664b-3p	0.672188	5.80418	1	stable
hsa-miR-5581-5p	0.672188	5.80418	1	stable
hsa-miR-6078	0.672188	5.80418	1	stable
hsa-miR-6740-5p	-0.267892	5.98549	1	stable
hsa-miR-6800-3p	-1.81148	6.55796	0.23394	stable
hsa-miR-6867-5p	-2.38943	6.8855	0.0832307	stable
hsa-miR-6880-3p	-0.267892	5.98549	1	stable
hsa-miR-6887-5p	0.672188	5.80418	1	stable
hsa-miR-6891-3p	-0.267892	5.98549	1	stable
hsa-miR-7111-5p	0.672188	5.80418	1	stable
hsa-miR-7150	-0.267892	5.98549	1	stable
hsa-miR-1273h-5p	0.672188	5.80418	1	stable
hsa-miR-8058	-1.55264	6.43251	0.309443	stable
hsa-miR-208a-5p	-0.816483	5.82196	0.675179	stable
hsa-miR-181c-3p	-1.38091	6.00303	0.458632	stable
hsa-miR-203a-3p	-2.36007	6.44929	0.112677	stable
hsa-miR-205-3p	-0.816483	5.82196	0.675179	stable
hsa-miR-27b-5p	0.123596	5.6178	1	stable
hsa-miR-138-2-3p	-1.78556	6.1658	0.315556	stable
hsa-miR-191-3p	-0.816483	5.82196	0.675179	stable
hsa-miR-9-5p	0.123596	5.6178	1	stable
hsa-miR-186-3p	0.123596	5.6178	1	stable
hsa-miR-371a-3p	-2.76985	6.69079	0.061028	stable
hsa-miR-375	0.123596	5.6178	1	stable
hsa-miR-328-5p	-0.816483	5.82196	0.675179	stable
hsa-miR-18b-5p	0.123596	5.6178	1	stable
hsa-miR-433-5p	0.123596	5.6178	1	stable
hsa-miR-491-3p	-2.10123	6.3137	0.22043	stable
hsa-miR-512-5p	-0.816483	5.82196	0.675179	stable
hsa-miR-548b-3p	-2.10123	6.3137	0.22043	stable
hsa-miR-611	-0.816483	5.82196	0.675179	stable
hsa-miR-1271-3p	-0.816483	5.82196	0.675179	stable
hsa-miR-378d	0.123596	5.6178	1	stable
hsa-miR-2113	-1.38091	6.00303	0.458632	stable
hsa-miR-1183	0.123596	5.6178	1	stable
hsa-miR-548e-3p	-0.816483	5.82196	0.675179	stable
hsa-miR-548j-3p	0.123596	5.6178	1	stable
hsa-miR-1291	0.123596	5.6178	1	stable
hsa-miR-1306-3p	-0.816483	5.82196	0.675179	stable
hsa-miR-1976	0.123596	5.6178	1	stable
hsa-miR-2278	0.123596	5.6178	1	stable
hsa-miR-3125	-1.78556	6.1658	0.315556	stable
hsa-miR-3131	-2.36007	6.44929	0.112677	stable
hsa-miR-3135a	-0.816483	5.82196	0.675179	stable
hsa-miR-3159	-0.816483	5.82196	0.675179	stable
hsa-miR-323b-5p	-1.38091	6.00303	0.458632	stable
hsa-miR-3176	-1.38091	6.00303	0.458632	stable
hsa-miR-548w	-0.816483	5.82196	0.675179	stable
hsa-miR-3188	-1.78556	6.1658	0.315556	stable
hsa-miR-3189-3p	-2.10123	6.3137	0.22043	stable
hsa-miR-4281	-2.57946	6.57449	0.0823613	stable
hsa-miR-4329	0.123596	5.6178	1	stable
hsa-miR-3677-3p	0.123596	5.6178	1	stable
hsa-miR-3934-5p	0.123596	5.6178	1	stable
hsa-miR-4469	0.123596	5.6178	1	stable
hsa-miR-4419b	0.123596	5.6178	1	stable
hsa-miR-4537	0.123596	5.6178	1	stable
hsa-miR-4740-3p	-1.38091	6.00303	0.458632	stable
hsa-miR-4766-5p	-0.816483	5.82196	0.675179	stable
hsa-miR-4785	-2.76985	6.69079	0.061028	stable
hsa-miR-4791	-0.816483	5.82196	0.675179	stable
hsa-miR-5006-5p	-0.816483	5.82196	0.675179	stable
hsa-miR-5010-5p	0.123596	5.6178	1	stable
hsa-miR-5088-5p	-0.816483	5.82196	0.675179	stable
hsa-miR-1273g-5p	-0.816483	5.82196	0.675179	stable
hsa-miR-5585-3p	-2.10123	6.3137	0.22043	stable
hsa-miR-5689	0.123596	5.6178	1	stable
hsa-miR-1199-5p	-0.816483	5.82196	0.675179	stable
hsa-miR-6088	-2.76985	6.69079	0.061028	stable
hsa-miR-6133	0.123596	5.6178	1	stable
hsa-miR-6722-3p	0.123596	5.6178	1	stable
hsa-miR-6726-5p	0.123596	5.6178	1	stable
hsa-miR-6734-3p	-2.57946	6.57449	0.0823613	stable
hsa-miR-6742-5p	-0.816483	5.82196	0.675179	stable
hsa-miR-6747-3p	-0.816483	5.82196	0.675179	stable
hsa-miR-6762-3p	0.123596	5.6178	1	stable
hsa-miR-6763-3p	-0.816483	5.82196	0.675179	stable
hsa-miR-6778-5p	0.123596	5.6178	1	stable
hsa-miR-6793-5p	-1.38091	6.00303	0.458632	stable
hsa-miR-6796-3p	-1.38091	6.00303	0.458632	stable
hsa-miR-6805-5p	0.123596	5.6178	1	stable
hsa-miR-6814-5p	0.123596	5.6178	1	stable
hsa-miR-6825-3p	0.123596	5.6178	1	stable
hsa-miR-6878-3p	0.123596	5.6178	1	stable
hsa-miR-6882-5p	0.123596	5.6178	1	stable
hsa-miR-6887-3p	0.123596	5.6178	1	stable
hsa-miR-8053	0.123596	5.6178	1	stable
hsa-miR-8072	-1.78556	6.1658	0.315556	stable
hsa-miR-8085	-1.78556	6.1658	0.315556	stable
hsa-let-7c-3p	-2.27699	5.8399	0.458632	stable
hsa-miR-20a-3p	-0.772489	5.40194	1	stable
hsa-miR-148a-5p	-0.772489	5.40194	1	stable
hsa-miR-187-3p	-2.27699	5.8399	0.458632	stable
hsa-miR-196a-3p	-2.99731	6.18321	0.22043	stable
hsa-miR-9-3p	-2.68165	6.0207	0.315556	stable
hsa-miR-146a-3p	-1.71257	5.63599	0.675179	stable
hsa-miR-150-3p	-0.772489	5.40194	1	stable
hsa-miR-200a-3p	-2.27699	5.8399	0.458632	stable
hsa-miR-370-5p	-0.772489	5.40194	1	stable
hsa-miR-373-5p	-0.772489	5.40194	1	stable
hsa-miR-431-3p	-0.772489	5.40194	1	stable
hsa-miR-452-3p	-0.772489	5.40194	1	stable
hsa-miR-520f-5p	-3.47555	6.46618	0.0823613	stable
hsa-miR-520f-3p	-0.772489	5.40194	1	stable
hsa-miR-518f-3p	-0.772489	5.40194	1	stable
hsa-miR-526a	-0.772489	5.40194	1	stable
hsa-miR-518e-5p	-3.25616	6.33085	0.112677	stable
hsa-miR-516a-5p	-2.99731	6.18321	0.22043	stable
hsa-miR-450a-2-3p	-0.772489	5.40194	1	stable
hsa-miR-571	-0.772489	5.40194	1	stable
hsa-miR-576-3p	-2.68165	6.0207	0.315556	stable
hsa-miR-550a-5p	-0.772489	5.40194	1	stable
hsa-miR-601	-0.772489	5.40194	1	stable
hsa-miR-607	-0.772489	5.40194	1	stable
hsa-miR-612	-1.71257	5.63599	0.675179	stable
hsa-miR-624-5p	-1.71257	5.63599	0.675179	stable
hsa-miR-33b-5p	-1.71257	5.63599	0.675179	stable
hsa-miR-662	-0.772489	5.40194	1	stable
hsa-miR-759	-0.772489	5.40194	1	stable
hsa-miR-874-3p	-0.772489	5.40194	1	stable
hsa-miR-374b-3p	-0.772489	5.40194	1	stable
hsa-miR-216b-5p	-0.772489	5.40194	1	stable
hsa-miR-933	-3.47555	6.46618	0.0823613	stable
hsa-miR-934	-2.27699	5.8399	0.458632	stable
hsa-miR-1228-3p	-0.772489	5.40194	1	stable
hsa-miR-1294	-0.772489	5.40194	1	stable
hsa-miR-1299	-0.772489	5.40194	1	stable
hsa-miR-1304-5p	-2.27699	5.8399	0.458632	stable
hsa-miR-1261	-0.772489	5.40194	1	stable
hsa-miR-1267	-0.772489	5.40194	1	stable
hsa-miR-1471	-1.71257	5.63599	0.675179	stable
hsa-miR-2116-3p	-0.772489	5.40194	1	stable
hsa-miR-3121-5p	-2.68165	6.0207	0.315556	stable
hsa-miR-3127-5p	-0.772489	5.40194	1	stable
hsa-miR-3170	-0.772489	5.40194	1	stable
hsa-miR-3180-3p	-0.772489	5.40194	1	stable
hsa-miR-3185	-1.71257	5.63599	0.675179	stable
hsa-miR-3190-5p	-0.772489	5.40194	1	stable
hsa-miR-3199	-0.772489	5.40194	1	stable
hsa-miR-4298	-3.47555	6.46618	0.0823613	stable
hsa-miR-4257	-0.772489	5.40194	1	stable
hsa-miR-4268	-0.772489	5.40194	1	stable
hsa-miR-4278	-2.68165	6.0207	0.315556	stable
hsa-miR-4283	-0.772489	5.40194	1	stable
hsa-miR-3609	-0.772489	5.40194	1	stable
hsa-miR-3610	-2.68165	6.0207	0.315556	stable
hsa-miR-3664-5p	-0.772489	5.40194	1	stable
hsa-miR-3666	-1.71257	5.63599	0.675179	stable
hsa-miR-3667-5p	-1.71257	5.63599	0.675179	stable
hsa-miR-3713	-0.772489	5.40194	1	stable
hsa-miR-3907	-0.772489	5.40194	1	stable
hsa-miR-3911	-1.71257	5.63599	0.675179	stable
hsa-miR-3913-3p	-0.772489	5.40194	1	stable
hsa-miR-3918	-1.71257	5.63599	0.675179	stable
hsa-miR-4461	-0.772489	5.40194	1	stable
hsa-miR-4463	-0.772489	5.40194	1	stable
hsa-miR-4640-5p	-2.27699	5.8399	0.458632	stable
hsa-miR-4649-5p	-0.772489	5.40194	1	stable
hsa-miR-4656	-2.27699	5.8399	0.458632	stable
hsa-miR-4664-3p	-2.27699	5.8399	0.458632	stable
hsa-miR-4665-5p	-2.99731	6.18321	0.22043	stable
hsa-miR-4676-5p	-0.772489	5.40194	1	stable
hsa-miR-4687-5p	-0.772489	5.40194	1	stable
hsa-miR-4688	-0.772489	5.40194	1	stable
hsa-miR-4692	-0.772489	5.40194	1	stable
hsa-miR-4714-3p	-1.71257	5.63599	0.675179	stable
hsa-miR-4722-5p	-0.772489	5.40194	1	stable
hsa-miR-4726-3p	-2.99731	6.18321	0.22043	stable
hsa-miR-4732-5p	-0.772489	5.40194	1	stable
hsa-miR-4746-5p	-0.772489	5.40194	1	stable
hsa-miR-371b-5p	-2.99731	6.18321	0.22043	stable
hsa-miR-4755-3p	-1.71257	5.63599	0.675179	stable
hsa-miR-4758-5p	-2.27699	5.8399	0.458632	stable
hsa-miR-4786-5p	-0.772489	5.40194	1	stable
hsa-miR-5009-5p	-0.772489	5.40194	1	stable
hsa-miR-4524b-5p	-2.99731	6.18321	0.22043	stable
hsa-miR-5591-3p	-1.71257	5.63599	0.675179	stable
hsa-miR-6072	-2.27699	5.8399	0.458632	stable
hsa-miR-6075	-0.772489	5.40194	1	stable
hsa-miR-6076	-0.772489	5.40194	1	stable
hsa-miR-6090	-3.25616	6.33085	0.112677	stable
hsa-miR-6505-3p	-0.772489	5.40194	1	stable
hsa-miR-6719-3p	-0.772489	5.40194	1	stable
hsa-miR-6729-5p	-3.25616	6.33085	0.112677	stable
hsa-miR-6730-5p	-1.71257	5.63599	0.675179	stable
hsa-miR-6731-3p	-0.772489	5.40194	1	stable
hsa-miR-6738-5p	-0.772489	5.40194	1	stable
hsa-miR-6739-5p	-0.772489	5.40194	1	stable
hsa-miR-6748-3p	-0.772489	5.40194	1	stable
hsa-miR-6763-5p	-0.772489	5.40194	1	stable
hsa-miR-6765-5p	-2.27699	5.8399	0.458632	stable
hsa-miR-6766-3p	-2.27699	5.8399	0.458632	stable
hsa-miR-6768-5p	-0.772489	5.40194	1	stable
hsa-miR-6773-5p	-1.71257	5.63599	0.675179	stable
hsa-miR-6775-3p	-0.772489	5.40194	1	stable
hsa-miR-6781-3p	-1.71257	5.63599	0.675179	stable
hsa-miR-6790-3p	-0.772489	5.40194	1	stable
hsa-miR-6795-5p	-0.772489	5.40194	1	stable
hsa-miR-6795-3p	-0.772489	5.40194	1	stable
hsa-miR-6808-5p	-1.71257	5.63599	0.675179	stable
hsa-miR-6821-3p	-1.71257	5.63599	0.675179	stable
hsa-miR-6828-5p	-2.99731	6.18321	0.22043	stable
hsa-miR-6829-5p	-0.772489	5.40194	1	stable
hsa-miR-6829-3p	-1.71257	5.63599	0.675179	stable
hsa-miR-6849-5p	-1.71257	5.63599	0.675179	stable
hsa-miR-6851-3p	-2.99731	6.18321	0.22043	stable
hsa-miR-6853-3p	-2.99731	6.18321	0.22043	stable
hsa-miR-6858-3p	-1.71257	5.63599	0.675179	stable
hsa-miR-6869-3p	-1.71257	5.63599	0.675179	stable
hsa-miR-6870-5p	-2.99731	6.18321	0.22043	stable
hsa-miR-6873-5p	-0.772489	5.40194	1	stable
hsa-miR-6879-5p	-0.772489	5.40194	1	stable
hsa-miR-6883-5p	-2.27699	5.8399	0.458632	stable
hsa-miR-6886-3p	-0.772489	5.40194	1	stable
hsa-miR-6893-3p	-0.772489	5.40194	1	stable
hsa-miR-7111-3p	-1.71257	5.63599	0.675179	stable
hsa-miR-1273h-3p	-0.772489	5.40194	1	stable
hsa-miR-7851-3p	-2.68165	6.0207	0.315556	stable
hsa-miR-8069	-2.99731	6.18321	0.22043	stable
hsa-miR-8073	-2.99731	6.18321	0.22043	stable
hsa-miR-8089	-0.772489	5.40194	1	stable

## Sheet: ElMMo
Supplementary Table 3-2. Target genes of miRNA predicted by ElMMo
	miRNA ID	Target Gene Symbol
1	hsa-let-7f-5p	FNIP1
2	hsa-let-7f-5p	UHRF2
3	hsa-let-7f-5p	LRIG3
4	hsa-let-7f-5p	DCUN1D3
5	hsa-let-7f-5p	ACVR1C
6	hsa-let-7f-5p	LIN28B
7	hsa-let-7f-5p	ADRB1
8	hsa-let-7f-5p	GDF6
9	hsa-let-7f-5p	CPEB1
10	hsa-let-7f-5p	MAP4K4
11	hsa-let-7f-5p	IGDCC3
12	hsa-let-7f-5p	LRIG2
13	hsa-let-7f-5p	XYLT1
14	hsa-let-7f-5p	DDI2
15	hsa-let-7f-5p	DOT1L
16	hsa-let-7f-5p	C20orf112
17	hsa-let-7f-5p	PRTG
18	hsa-let-7a-5p	RBMS1
19	hsa-let-7a-5p	BACH1
20	hsa-let-7a-5p	IGF2BP1
21	hsa-let-7a-5p	TRIM71
22	hsa-let-7a-5p	COL3A1
23	hsa-let-7a-5p	COL1A2
24	hsa-let-7a-5p	HMGA2
25	hsa-let-7a-5p	IRS2
26	hsa-let-7a-5p	PTPRD
27	hsa-let-7a-5p	WDR37
28	hsa-let-7a-5p	TGFBR1
29	hsa-let-7a-5p	RDX
30	hsa-let-7a-5p	COL5A2
31	hsa-let-7a-5p	DMD
32	hsa-let-7a-5p	INSR
33	hsa-let-7a-5p	MAP3K1
34	hsa-let-7a-5p	MAPK6
35	hsa-let-7a-5p	UTRN
36	hsa-let-7a-5p	MAP4K3
37	hsa-let-7a-5p	ONECUT2
38	hsa-let-7a-5p	SYNCRIP
39	hsa-let-7a-5p	IGF2BP3
40	hsa-let-7a-5p	IGF2BP2
41	hsa-let-7a-5p	GOLT1B
42	hsa-let-7a-5p	FIGN
43	hsa-let-7a-5p	YOD1
44	hsa-let-7a-5p	CDV3
45	hsa-let-7a-5p	KIAA0930
46	hsa-let-7a-5p	ZFYVE26
47	hsa-let-7a-5p	RAB3GAP2
48	hsa-let-7a-5p	GCNT4
49	hsa-let-7a-5p	SEMA4C
50	hsa-let-7a-5p	DDX19A
51	hsa-let-7a-5p	SLC29A3
52	hsa-let-7a-5p	FGD6
53	hsa-let-7a-5p	LIN28A
54	hsa-let-7a-5p	KCTD17
55	hsa-let-7a-5p	ARHGAP28
56	hsa-let-7a-5p	FRAS1
57	hsa-let-7a-5p	FAM214B
58	hsa-let-7a-5p	EDEM3
59	hsa-let-7a-5p	AMMECR1L
60	hsa-let-7a-5p	PPP1R15B
61	hsa-let-7a-5p	TET3
62	hsa-let-7a-5p	USP12
63	hsa-let-7a-5p	ERCC6
64	hsa-let-7a-5p	SYT11
65	hsa-let-7a-5p	ADRB2
66	hsa-let-7a-5p	ADRB3
67	hsa-let-7a-5p	TRIM67
68	hsa-let-7a-5p	DDX19B
69	hsa-let-7a-5p	TNFRSF1B
70	hsa-let-7a-5p	RGS6
71	hsa-let-7a-5p	APBB3
72	hsa-let-7a-5p	RANBP2
73	hsa-let-7a-5p	ADAMTS8
74	hsa-let-7a-5p	ADAMTS15
75	hsa-let-7a-5p	LSM11
76	hsa-let-7a-5p	GAN
77	hsa-let-7f-5p	PARP8
78	hsa-let-7f-5p	HOXA1
79	hsa-let-7f-5p	TMEM2
80	hsa-let-7f-5p	GALNT1
81	hsa-let-7f-5p	ATP2A2
82	hsa-let-7f-5p	EDN1
83	hsa-let-7f-5p	IL13
84	hsa-let-7f-5p	MXD1
85	hsa-let-7f-5p	PRRX1
86	hsa-let-7f-5p	STX3
87	hsa-let-7f-5p	GAS7
88	hsa-let-7f-5p	HAND1
89	hsa-let-7f-5p	TTLL4
90	hsa-let-7f-5p	TBKBP1
91	hsa-let-7f-5p	ZBTB39
92	hsa-let-7f-5p	PLXNC1
93	hsa-let-7f-5p	ARPP19
94	hsa-let-7f-5p	SLC35D2
95	hsa-let-7a-5p	RDH10
96	hsa-let-7a-5p	E2F5
97	hsa-let-7a-5p	CCND1
98	hsa-let-7a-5p	TUSC2
99	hsa-let-7a-5p	ACVR1B
100	hsa-let-7a-5p	COL4A1
101	hsa-let-7a-5p	COL15A1
102	hsa-let-7a-5p	COL4A2
103	hsa-let-7a-5p	EZH2
104	hsa-let-7a-5p	PRDM1
105	hsa-let-7a-5p	RUNX1T1
106	hsa-let-7a-5p	CCND2
107	hsa-let-7a-5p	ATP2B1
108	hsa-let-7a-5p	PPP2R2A
109	hsa-let-7a-5p	AGO1
110	hsa-let-7a-5p	AGO3
111	hsa-let-7a-5p	EIF4G2
112	hsa-let-7a-5p	PPP3CA
113	hsa-let-7a-5p	NLK
114	hsa-let-7a-5p	TRIB1
115	hsa-let-7a-5p	VAV3
116	hsa-let-7a-5p	ACVR2A
117	hsa-let-7a-5p	ACVR2B
118	hsa-let-7a-5p	DST
119	hsa-let-7a-5p	KLF9
120	hsa-let-7a-5p	CHD4
121	hsa-let-7a-5p	DUSP1
122	hsa-let-7a-5p	DYRK1A
123	hsa-let-7a-5p	EPHA4
124	hsa-let-7a-5p	GALNT2
125	hsa-let-7a-5p	GRIK2
126	hsa-let-7a-5p	HAS2
127	hsa-let-7a-5p	HOXA9
128	hsa-let-7a-5p	IGF1R
129	hsa-let-7a-5p	KCNC1
130	hsa-let-7a-5p	MEF2C
131	hsa-let-7a-5p	MEIS2
132	hsa-let-7a-5p	NEFM
133	hsa-let-7a-5p	NOVA1
134	hsa-let-7a-5p	PAPPA
135	hsa-let-7a-5p	PAX3
136	hsa-let-7a-5p	PBX3
137	hsa-let-7a-5p	PIGA
138	hsa-let-7a-5p	POU2F1
139	hsa-let-7a-5p	PKN2
140	hsa-let-7a-5p	ELOVL4
141	hsa-let-7a-5p	SYT1
142	hsa-let-7a-5p	SLC30A4
143	hsa-let-7a-5p	BRD3
144	hsa-let-7a-5p	MLLT10
145	hsa-let-7a-5p	EEA1
146	hsa-let-7a-5p	DYRK2
147	hsa-let-7a-5p	USP6
148	hsa-let-7a-5p	HAND2
149	hsa-let-7a-5p	BZW1
150	hsa-let-7a-5p	ULK2
151	hsa-let-7a-5p	TSC22D2
152	hsa-let-7a-5p	LPGAT1
153	hsa-let-7a-5p	FARP1
154	hsa-let-7a-5p	DLC1
155	hsa-let-7a-5p	PPARGC1A
156	hsa-let-7a-5p	ADAMTS5
157	hsa-let-7a-5p	MGAT4A
158	hsa-let-7a-5p	NID2
159	hsa-let-7a-5p	RNF44
160	hsa-let-7a-5p	CPEB3
161	hsa-let-7a-5p	FNDC3A
162	hsa-let-7a-5p	RUFY3
163	hsa-let-7a-5p	BTBD3
164	hsa-let-7a-5p	MON2
165	hsa-let-7a-5p	WAPAL
166	hsa-let-7a-5p	MGA
167	hsa-let-7a-5p	FAM189A1
168	hsa-let-7a-5p	LEPROTL1
169	hsa-let-7a-5p	RBFOX2
170	hsa-let-7a-5p	MOB4
171	hsa-let-7a-5p	ARMC8
172	hsa-let-7a-5p	OSBPL3
173	hsa-let-7a-5p	ARL5A
174	hsa-let-7a-5p	TRIB2
175	hsa-let-7a-5p	HIPK2
176	hsa-let-7a-5p	ASAP1
177	hsa-let-7a-5p	TMED5
178	hsa-let-7a-5p	GOLGA7
179	hsa-let-7a-5p	CTDSPL2
180	hsa-let-7a-5p	TRIM33
181	hsa-let-7a-5p	LUC7L3
182	hsa-let-7a-5p	RAB8B
183	hsa-let-7a-5p	RBFOX1
184	hsa-let-7a-5p	TET2
185	hsa-let-7a-5p	MBTD1
186	hsa-let-7a-5p	USP47
187	hsa-let-7a-5p	STRBP
188	hsa-let-7a-5p	LGR4
189	hsa-let-7a-5p	CHD7
190	hsa-let-7a-5p	TXLNG
191	hsa-let-7a-5p	SMARCAD1
192	hsa-let-7a-5p	BBX
193	hsa-let-7a-5p	FAM135A
194	hsa-let-7a-5p	ABHD17C
195	hsa-let-7a-5p	SNX16
196	hsa-let-7a-5p	FNDC3B
197	hsa-let-7a-5p	ZBTB10
198	hsa-let-7a-5p	NPEPL1
199	hsa-let-7a-5p	VASH2
200	hsa-let-7a-5p	CHD9
201	hsa-let-7a-5p	CPEB4
202	hsa-let-7a-5p	DUSP16
203	hsa-let-7a-5p	STK40
204	hsa-let-7a-5p	ZNF644
205	hsa-let-7a-5p	LCOR
206	hsa-let-7a-5p	USP38
207	hsa-let-7a-5p	BTBD9
208	hsa-let-7a-5p	NAA30
209	hsa-let-7a-5p	CPEB2
210	hsa-let-7a-5p	STXBP5
211	hsa-let-7a-5p	SREK1
212	hsa-let-7a-5p	HECTD2
213	hsa-let-7a-5p	RNF38
214	hsa-let-7a-5p	TMEM65
215	hsa-let-7a-5p	PPTC7
216	hsa-let-7a-5p	AGO4
217	hsa-let-7a-5p	CCNY
218	hsa-let-7a-5p	LCORL
219	hsa-let-7a-5p	CEP85L
220	hsa-let-7a-5p	VGLL3
221	hsa-let-7a-5p	C16orf52
222	hsa-let-7a-5p	SCYL3
223	hsa-let-7a-5p	SLC4A4
224	hsa-let-7a-5p	GHR
225	hsa-let-7a-5p	ITSN1
226	hsa-let-7a-5p	PRDM2
227	hsa-let-7a-5p	CELF1
228	hsa-let-7a-5p	SEC14L1
229	hsa-let-7a-5p	TENM2
230	hsa-let-7a-5p	COL4A3BP
231	hsa-let-7a-5p	SOX6
232	hsa-let-7a-5p	SLCO5A1
233	hsa-let-7a-5p	KDM3A
234	hsa-let-7a-5p	PPARGC1B
235	hsa-let-7a-5p	FOXP2
236	hsa-let-7a-5p	HDX
237	hsa-let-7a-5p	RALGPS1
238	hsa-let-7a-5p	CNOT2
239	hsa-let-7a-5p	SLC6A1
240	hsa-let-7a-5p	AKAP6
241	hsa-let-7a-5p	KCNQ4
242	hsa-let-7a-5p	OTOF
243	hsa-let-7a-5p	ZNF516
244	hsa-let-7a-5p	WDFY3
245	hsa-let-7a-5p	KATNBL1
246	hsa-let-7a-5p	USP32
247	hsa-let-7a-5p	RAB11FIP4
248	hsa-let-7a-5p	KCNC2
249	hsa-let-7a-5p	CNOT6L
250	hsa-let-7a-5p	RNF165
251	hsa-let-7a-5p	SENP5
252	hsa-let-7a-5p	YTHDF3
253	hsa-let-7a-5p	COL24A1
254	hsa-let-7a-5p	BRWD3
255	hsa-let-7a-5p	RFX6
256	hsa-let-7a-5p	SKIDA1
257	hsa-let-7f-5p	ATXN7L3
258	hsa-let-7f-5p	TAOK1
259	hsa-let-7f-5p	MESDC1
260	hsa-let-7f-5p	REEP1
261	hsa-let-7f-5p	WNK3
262	hsa-let-7f-5p	CPED1
263	hsa-let-7f-5p	LIMD2
264	hsa-let-7f-5p	LBH
265	hsa-let-7f-5p	LOXL4
266	hsa-let-7f-5p	PARD6B
267	hsa-let-7f-5p	STARD13
268	hsa-let-7f-5p	PLXNA4
269	hsa-let-7f-5p	ARRDC4
270	hsa-let-7f-5p	MTPN
271	hsa-let-7f-5p	KLHL23
272	hsa-let-7f-5p	C7orf60
273	hsa-let-7f-5p	UBN2
274	hsa-let-7f-5p	HECTD4
275	hsa-let-7f-5p	GDPD1
276	hsa-let-7f-5p	EOGT
277	hsa-let-7f-5p	RSPO2
278	hsa-let-7f-5p	PTAR1
279	hsa-let-7f-5p	SNX30
280	hsa-let-7f-5p	IGLON5
281	hsa-let-7f-5p	EEF2K
282	hsa-let-7f-5p	MEX3A
283	hsa-let-7f-5p	SCN5A
284	hsa-let-7f-5p	CACNA1E
285	hsa-let-7f-5p	OPRM1
286	hsa-let-7f-5p	SBK1
287	hsa-let-7f-5p	DMP1
288	hsa-let-7f-5p	NIPAL4
289	hsa-let-7f-5p	FBXL19
290	hsa-let-7f-5p	ATXN7L3B
291	hsa-let-7f-5p	ATXN1L
292	hsa-let-7f-5p	PALM3
293	hsa-let-7f-5p	SLC6A15
294	hsa-let-7f-5p	PANX2
295	hsa-let-7f-5p	APBA1
296	hsa-let-7f-5p	CECR6
297	hsa-let-7f-5p	CADM2
298	hsa-let-7f-5p	SBNO1
299	hsa-let-7f-5p	GPR156
300	hsa-let-7f-5p	GPR137
301	hsa-let-7f-5p	TECPR2
302	hsa-let-7f-5p	SPEG
303	hsa-let-7f-5p	PLD5
304	hsa-let-7f-5p	SLC25A27
305	hsa-let-7f-5p	DLST
306	hsa-let-7f-5p	HLF
307	hsa-let-7f-5p	PBX2
308	hsa-let-7f-5p	NCOA1
309	hsa-let-7f-5p	DOCK3
310	hsa-let-7f-5p	CBFA2T3
311	hsa-let-7f-5p	EPHA3
312	hsa-let-7f-5p	APPBP2
313	hsa-let-7f-5p	TRHDE
314	hsa-let-7f-5p	CEP164
315	hsa-let-7f-5p	STAB2
316	hsa-let-7f-5p	GPCPD1
317	hsa-let-7f-5p	CASKIN1
318	hsa-let-7f-5p	SLC7A14
319	hsa-let-7f-5p	SPTBN4
320	hsa-let-7f-5p	FAM160B2
321	hsa-let-7f-5p	HOXD1
322	hsa-let-7f-5p	VCPIP1
323	hsa-let-7f-5p	DCAF15
324	hsa-let-7f-5p	2023-03-09
325	hsa-let-7f-5p	C11orf84
326	hsa-let-7f-5p	ZNF362
327	hsa-let-7f-5p	ATXN7L2
328	hsa-let-7f-5p	SOWAHA
329	hsa-let-7f-5p	SP8
330	hsa-let-7f-5p	ZNF710
331	hsa-let-7f-5p	PPAPDC2
332	hsa-let-7f-5p	RASL10B
333	hsa-let-7f-5p	GTF2I
334	hsa-let-7a-5p	NRAS
335	hsa-let-7a-5p	RB1
336	hsa-let-7a-5p	FAM104A
337	hsa-let-7a-5p	KIF2A
338	hsa-let-7a-5p	CAP1
339	hsa-let-7a-5p	BCL7A
340	hsa-let-7a-5p	COL1A1
341	hsa-let-7a-5p	DNAJC1
342	hsa-let-7a-5p	NME4
343	hsa-let-7a-5p	TIA1
344	hsa-let-7a-5p	ATXN1
345	hsa-let-7a-5p	HMGA1
346	hsa-let-7a-5p	ARID3B
347	hsa-let-7a-5p	NUMBL
348	hsa-let-7a-5p	MAP3K3
349	hsa-let-7a-5p	ADCY9
350	hsa-let-7a-5p	CACNB4
351	hsa-let-7a-5p	CALU
352	hsa-let-7a-5p	FOXN3
353	hsa-let-7a-5p	CPD
354	hsa-let-7a-5p	ARID3A
355	hsa-let-7a-5p	DUSP7
356	hsa-let-7a-5p	DUSP9
357	hsa-let-7a-5p	EPHA7
358	hsa-let-7a-5p	GABPA
359	hsa-let-7a-5p	GNG5
360	hsa-let-7a-5p	HIC1
361	hsa-let-7a-5p	IL10
362	hsa-let-7a-5p	KPNA1
363	hsa-let-7a-5p	DNAJB9
364	hsa-let-7a-5p	NAP1L1
365	hsa-let-7a-5p	PLAGL2
366	hsa-let-7a-5p	PLCB4
367	hsa-let-7a-5p	POU2F2
368	hsa-let-7a-5p	PRLR
369	hsa-let-7a-5p	RALB
370	hsa-let-7a-5p	DPF2
371	hsa-let-7a-5p	RGS16
372	hsa-let-7a-5p	RORC
373	hsa-let-7a-5p	RPS6KA3
374	hsa-let-7a-5p	SLC20A1
375	hsa-let-7a-5p	SMARCC1
376	hsa-let-7a-5p	STYX
377	hsa-let-7a-5p	TAF5
378	hsa-let-7a-5p	TBX5
379	hsa-let-7a-5p	TMPO
380	hsa-let-7a-5p	TSC1
381	hsa-let-7a-5p	PXDN
382	hsa-let-7a-5p	CASK
383	hsa-let-7a-5p	AIFM1
384	hsa-let-7a-5p	SLC4A7
385	hsa-let-7a-5p	SEC24C
386	hsa-let-7a-5p	PHACTR2
387	hsa-let-7a-5p	SPATA2
388	hsa-let-7a-5p	SH2B3
389	hsa-let-7a-5p	PTPRU
390	hsa-let-7a-5p	LRRC17
391	hsa-let-7a-5p	FRS2
392	hsa-let-7a-5p	ZNF652
393	hsa-let-7a-5p	BAHD1
394	hsa-let-7a-5p	KIF1B
395	hsa-let-7a-5p	TAB2
396	hsa-let-7a-5p	NEDD4L
397	hsa-let-7a-5p	USP24
398	hsa-let-7a-5p	ABCB9
399	hsa-let-7a-5p	LRRC8B
400	hsa-let-7a-5p	C20orf194
401	hsa-let-7a-5p	USP21
402	hsa-let-7a-5p	SLC25A24
403	hsa-let-7a-5p	NAA20
404	hsa-let-7a-5p	HOOK1
405	hsa-let-7a-5p	SMCR7L
406	hsa-let-7a-5p	BNC2
407	hsa-let-7a-5p	INO80D
408	hsa-let-7a-5p	BCAP29
409	hsa-let-7a-5p	UGGT1
410	hsa-let-7a-5p	RICTOR
411	hsa-let-7f-5p	PCGF3
412	hsa-let-7a-5p	ABCC5
413	hsa-let-7a-5p	FRMD4B
414	hsa-let-7a-5p	IGDCC4
415	hsa-let-7a-5p	ZC3H3
416	hsa-let-7f-5p	INTS2
417	hsa-let-7f-5p	ATPAF1
418	hsa-let-7f-5p	EFHD2
419	hsa-let-7f-5p	PLEKHA8
420	hsa-let-7f-5p	SESTD1
421	hsa-let-7f-5p	MTDH
422	hsa-let-7f-5p	SOCS4
423	hsa-let-7f-5p	TMEM167A
424	hsa-let-7f-5p	SLC2A12
425	hsa-let-7f-5p	KLHDC8B
426	hsa-let-7f-5p	PDE12
427	hsa-let-7f-5p	NHLRC3
428	hsa-let-7f-5p	B3GNT1
429	hsa-let-7f-5p	MYCBP
430	hsa-let-7f-5p	SYT7
431	hsa-let-7f-5p	TTL
432	hsa-let-7f-5p	KCTD21
433	hsa-let-7f-5p	PCDH19
434	hsa-let-7f-5p	TMPRSS2
435	hsa-let-7f-5p	PLEKHG6
436	hsa-let-7f-5p	GRID2IP
437	hsa-let-7f-5p	ZNF583
438	hsa-let-7f-5p	SEMA4G
439	hsa-let-7f-5p	NDST2
440	hsa-let-7f-5p	DPP3
441	hsa-let-7f-5p	SLC22A23
442	hsa-let-7f-5p	RBM38
443	hsa-let-7f-5p	ANKRD49
444	hsa-let-7f-5p	STX17
445	hsa-let-7f-5p	ZSWIM5
446	hsa-let-7f-5p	ZNF322
447	hsa-let-7f-5p	NYNRIN
448	hsa-let-7f-5p	SMIM3
449	hsa-let-7f-5p	KLHL6
450	hsa-let-7f-5p	CD200R1
451	hsa-let-7f-5p	C5orf51
452	hsa-let-7f-5p	MFSD4
453	hsa-let-7f-5p	DTX2
454	hsa-let-7a-5p	E2F6
455	hsa-let-7a-5p	RASGRP1
456	hsa-let-7a-5p	OSMR
457	hsa-let-7a-5p	BCL2L1
458	hsa-let-7a-5p	CCNJ
459	hsa-let-7a-5p	FASLG
460	hsa-let-7a-5p	DAGLA
461	hsa-let-7a-5p	EGR3
462	hsa-let-7a-5p	ERCC4
463	hsa-let-7a-5p	MDM4
464	hsa-let-7a-5p	NRTN
465	hsa-let-7a-5p	QARS
466	hsa-let-7a-5p	RBMS2
467	hsa-let-7a-5p	FZD3
468	hsa-let-7a-5p	KMT2D
469	hsa-let-7a-5p	COIL
470	hsa-let-7a-5p	HDHD1
471	hsa-let-7a-5p	FZD4
472	hsa-let-7a-5p	CLDN12
473	hsa-let-7a-5p	HIC2
474	hsa-let-7a-5p	PLXND1
475	hsa-let-7a-5p	ANKRD28
476	hsa-let-7a-5p	AHCTF1
477	hsa-let-7a-5p	NPHP3
478	hsa-let-7a-5p	TMOD2
479	hsa-let-7a-5p	CPA4
480	hsa-let-7a-5p	ANKFY1
481	hsa-let-7a-5p	XKR8
482	hsa-let-7a-5p	HIF1AN
483	hsa-let-7a-5p	RUFY2
484	hsa-let-7a-5p	C15orf39
485	hsa-let-7f-5p	BCAT1
486	hsa-let-7f-5p	LBR
487	hsa-let-7a-5p	CASP3
488	hsa-let-7a-5p	PRKAA2
489	hsa-let-7a-5p	RRM2
490	hsa-let-7a-5p	DLGAP4
491	hsa-let-7f-5p	FAXC
492	hsa-let-7f-5p	C14orf28
493	hsa-let-7f-5p	SLC12A9
494	hsa-let-7f-5p	LINGO1
495	hsa-let-7a-5p	PAG1
496	hsa-let-7a-5p	ANGPTL2
497	hsa-let-7f-5p	PBX1
498	hsa-let-7f-5p	POGZ
499	hsa-let-7f-5p	MEIS3
500	hsa-let-7f-5p	POGLUT1
501	hsa-let-7f-5p	ERGIC1
502	hsa-let-7f-5p	ZNF512B
503	hsa-let-7f-5p	PLEKHH1
504	hsa-let-7f-5p	MIB1
505	hsa-let-7f-5p	RRAGD
506	hsa-let-7f-5p	SENP2
507	hsa-let-7f-5p	ATL2
508	hsa-let-7f-5p	C6orf211
509	hsa-let-7f-5p	SAP30L
510	hsa-let-7f-5p	TMC7
511	hsa-let-7f-5p	CALN1
512	hsa-let-7f-5p	KREMEN1
513	hsa-let-7f-5p	FAM96A
514	hsa-let-7f-5p	C15orf41
515	hsa-let-7f-5p	CBX2
516	hsa-let-7f-5p	PIK3IP1
517	hsa-let-7f-5p	ZNF641
518	hsa-let-7f-5p	NIPA1
519	hsa-let-7f-5p	TRPM6
520	hsa-let-7f-5p	CEP120
521	hsa-let-7f-5p	NRK
522	hsa-let-7f-5p	PRR14L
523	hsa-let-7f-5p	PGM2L1
524	hsa-let-7f-5p	ZNF740
525	hsa-let-7f-5p	SPRYD4
526	hsa-let-7f-5p	CCDC141
527	hsa-let-7f-5p	SLC9A9
528	hsa-let-7f-5p	SREK1IP1
529	hsa-let-7f-5p	CHSY3
530	hsa-let-7f-5p	C6orf120
531	hsa-let-7f-5p	RNF5
532	hsa-let-7f-5p	CACNA1D
533	hsa-let-7f-5p	HTR4
534	hsa-let-7f-5p	ZDHHC9
535	hsa-let-7f-5p	ZCCHC11
536	hsa-let-7f-5p	ACER2
537	hsa-let-7f-5p	MVB12B
538	hsa-let-7f-5p	TTC14
539	hsa-let-7f-5p	IKZF2
540	hsa-let-7f-5p	ZNF697
541	hsa-let-7f-5p	NAPEPLD
542	hsa-let-7f-5p	SMIM13
543	hsa-let-7f-5p	CACFD1
544	hsa-let-7f-5p	ACKR6
545	hsa-let-7f-5p	RAB40C
546	hsa-let-7f-5p	PPP1R16B
547	hsa-let-7f-5p	ATG16L1
548	hsa-let-7f-5p	TMEM178B
549	hsa-let-7f-5p	ABCC10
550	hsa-let-7f-5p	DUSP4
551	hsa-let-7f-5p	COL19A1
552	hsa-let-7f-5p	ST8SIA1
553	hsa-let-7f-5p	SNN
554	hsa-let-7f-5p	RIOK3
555	hsa-let-7f-5p	SEMA3F
556	hsa-let-7f-5p	CYP46A1
557	hsa-let-7f-5p	ZNF24
558	hsa-let-7f-5p	PLA2G15
559	hsa-let-7f-5p	MYO1F
560	hsa-let-7f-5p	HOXC11
561	hsa-let-7f-5p	PSD3
562	hsa-let-7f-5p	PNKD
563	hsa-let-7f-5p	MBTPS2
564	hsa-let-7f-5p	PLEKHO1
565	hsa-let-7f-5p	KCMF1
566	hsa-let-7f-5p	RGAG1
567	hsa-let-7f-5p	ARHGAP20
568	hsa-let-7f-5p	COL14A1
569	hsa-let-7f-5p	NSD1
570	hsa-let-7f-5p	ZSWIM4
571	hsa-let-7f-5p	LOXL3
572	hsa-let-7f-5p	TRIM41
573	hsa-let-7f-5p	TSPAN18
574	hsa-let-7f-5p	PYGO2
575	hsa-let-7f-5p	SCUBE3
576	hsa-let-7f-5p	SLC38A9
577	hsa-let-7f-5p	NSMCE2
578	hsa-let-7f-5p	SNAI3
579	hsa-let-7f-5p	TMEM110
580	hsa-let-7f-5p	RAB15
581	hsa-let-7f-5p	POM121C
582	hsa-let-7f-5p	ZCCHC3
583	hsa-let-7a-5p	UFL1
584	hsa-let-7a-5p	PLD3
585	hsa-let-7a-5p	LTN1
586	hsa-let-7a-5p	NKIRAS2
587	hsa-let-7a-5p	BZW2
588	hsa-let-7a-5p	CERCAM
589	hsa-let-7a-5p	SFMBT1
590	hsa-let-7a-5p	SSH1
591	hsa-let-7a-5p	KLHL24
592	hsa-let-7a-5p	SWT1
593	hsa-let-7a-5p	C11orf57
594	hsa-let-7a-5p	ETNK2
595	hsa-let-7a-5p	FAM178A
596	hsa-let-7a-5p	BIN3
597	hsa-let-7a-5p	NXT2
598	hsa-let-7a-5p	UBFD1
599	hsa-let-7a-5p	RNF20
600	hsa-let-7f-5p	MYCN
601	hsa-let-7f-5p	NCOA3
602	hsa-let-7f-5p	CD164
603	hsa-let-7f-5p	RAB11FIP2
604	hsa-let-7f-5p	POM121
605	hsa-let-7f-5p	PPARA
606	hsa-let-7f-5p	VSNL1
607	hsa-let-7f-5p	CDC34
608	hsa-let-7f-5p	SOCS1
609	hsa-let-7f-5p	PAK1
610	hsa-let-7f-5p	MAPK9
611	hsa-let-7f-5p	ITGB3
612	hsa-let-7f-5p	IKBKE
613	hsa-let-7f-5p	SMAD2
614	hsa-let-7f-5p	DCX
615	hsa-let-7f-5p	WNT1
616	hsa-let-7f-5p	CLASP2
617	hsa-let-7f-5p	STAT3
618	hsa-let-7f-5p	ABL2
619	hsa-let-7f-5p	ACTA1
620	hsa-let-7f-5p	ATP2B4
621	hsa-let-7f-5p	CALD1
622	hsa-let-7f-5p	CCNT2
623	hsa-let-7f-5p	AP1S1
624	hsa-let-7f-5p	CLCN5
625	hsa-let-7f-5p	COL4A5
626	hsa-let-7f-5p	SLC31A2
627	hsa-let-7f-5p	CPM
628	hsa-let-7f-5p	CRY2
629	hsa-let-7f-5p	CTNS
630	hsa-let-7f-5p	GNS
631	hsa-let-7f-5p	GPX7
632	hsa-let-7f-5p	HK2
633	hsa-let-7f-5p	IDH2
634	hsa-let-7f-5p	IL6
635	hsa-let-7f-5p	INPP5A
636	hsa-let-7f-5p	ITGB8
637	hsa-let-7f-5p	KPNA4
638	hsa-let-7f-5p	LAMP2
639	hsa-let-7f-5p	MYCL
640	hsa-let-7f-5p	NAB1
641	hsa-let-7f-5p	NEO1
642	hsa-let-7f-5p	NUP98
643	hsa-let-7f-5p	PDGFB
644	hsa-let-7f-5p	PTAFR
645	hsa-let-7f-5p	SGCD
646	hsa-let-7f-5p	SURF4
647	hsa-let-7f-5p	TEAD3
648	hsa-let-7f-5p	ADAM15
649	hsa-let-7f-5p	SNAP23
650	hsa-let-7f-5p	SLC5A6
651	hsa-let-7f-5p	P4HA2
652	hsa-let-7f-5p	LIMD1
653	hsa-let-7f-5p	CYTH3
654	hsa-let-7f-5p	NDST3
655	hsa-let-7f-5p	PCYT1B
656	hsa-let-7f-5p	SOX13
657	hsa-let-7f-5p	RNF7
658	hsa-let-7f-5p	ZBTB5
659	hsa-let-7f-5p	MED6
660	hsa-let-7f-5p	ACTR2
661	hsa-let-7f-5p	NME6
662	hsa-let-7f-5p	TIMM17B
663	hsa-let-7f-5p	TOB2
664	hsa-let-7f-5p	PGRMC1
665	hsa-let-7f-5p	CPSF4
666	hsa-let-7f-5p	CLP1
667	hsa-let-7f-5p	KLF8
668	hsa-let-7f-5p	DZIP1
669	hsa-let-7f-5p	HABP4
670	hsa-let-7f-5p	RRP1B
671	hsa-let-7f-5p	PHF8
672	hsa-let-7f-5p	GGA3
673	hsa-let-7a-5p	THBS1
674	hsa-let-7a-5p	GATM
675	hsa-let-7a-5p	GOLGA4
676	hsa-let-7f-5p	ZPLD1
677	hsa-let-7f-5p	WASL
678	hsa-let-7f-5p	HCFC2
679	hsa-let-7a-5p	TGDS
680	hsa-let-7a-5p	ACSL6
681	hsa-let-7a-5p	LRIG1
682	hsa-let-7a-5p	BEGAIN
683	hsa-let-7f-5p	PRKAB2
684	hsa-let-7f-5p	CHIC1
685	hsa-let-7f-5p	ARL4D
686	hsa-let-7f-5p	ZNF282
687	hsa-let-7f-5p	TSPAN2
688	hsa-let-7f-5p	CEP135
689	hsa-let-7f-5p	NEK9
690	hsa-let-7f-5p	MDFI
691	hsa-let-7a-5p	HDLBP
692	hsa-let-7a-5p	KIF21B
693	hsa-let-7a-5p	PDPR
694	hsa-let-7a-5p	NGF
695	hsa-let-7f-5p	IGF1
696	hsa-let-7f-5p	GIPC1
697	hsa-let-7a-5p	GDAP2
698	hsa-let-7f-5p	FGF11
699	hsa-miR-16-5p	SOBP
700	hsa-miR-16-5p	TMEM55A
701	hsa-miR-16-5p	CDC37L1
702	hsa-miR-16-5p	ASH1L
703	hsa-miR-16-5p	PCDHA11
704	hsa-miR-16-5p	PCDHA6
705	hsa-miR-16-5p	PCDHA4
706	hsa-miR-16-5p	NUFIP2
707	hsa-miR-16-5p	C1orf21
708	hsa-miR-16-5p	RSPO3
709	hsa-miR-16-5p	YTHDC1
710	hsa-miR-16-5p	UBR3
711	hsa-miR-16-5p	CACUL1
712	hsa-miR-16-5p	CREBRF
713	hsa-miR-16-5p	PCDHA12
714	hsa-miR-16-5p	PCDHA13
715	hsa-miR-16-5p	PCDHA3
716	hsa-miR-16-5p	DCLK1
717	hsa-miR-16-5p	SEMA6D
718	hsa-miR-16-5p	SMURF1
719	hsa-miR-16-5p	ATXN2
720	hsa-miR-16-5p	MED26
721	hsa-miR-16-5p	PCDHA9
722	hsa-miR-16-5p	PCDHAC1
723	hsa-miR-16-5p	PCDHAC2
724	hsa-miR-16-5p	PCDHA1
725	hsa-miR-16-5p	PCDHA10
726	hsa-miR-16-5p	PCDHA2
727	hsa-miR-16-5p	PCDHA5
728	hsa-miR-16-5p	PCDHA7
729	hsa-miR-16-5p	PCDHA8
730	hsa-miR-16-5p	KCNK10
731	hsa-miR-16-5p	ZFHX4
732	hsa-miR-16-5p	BCL2
733	hsa-miR-16-5p	E2F3
734	hsa-miR-16-5p	PLAG1
735	hsa-miR-16-5p	VEGFA
736	hsa-miR-16-5p	MYBL1
737	hsa-miR-16-5p	RECK
738	hsa-miR-16-5p	CCNE1
739	hsa-miR-16-5p	MYB
740	hsa-miR-16-5p	BTRC
741	hsa-miR-16-5p	FBXW7
742	hsa-miR-16-5p	DDX3X
743	hsa-miR-16-5p	SMAD7
744	hsa-miR-16-5p	PCDH9
745	hsa-miR-16-5p	PTPN3
746	hsa-miR-16-5p	RREB1
747	hsa-miR-16-5p	SALL1
748	hsa-miR-16-5p	SGK1
749	hsa-miR-16-5p	TLE4
750	hsa-miR-16-5p	WEE1
751	hsa-miR-16-5p	DDX3Y
752	hsa-miR-16-5p	CDK5R1
753	hsa-miR-16-5p	SOCS6
754	hsa-miR-16-5p	QKI
755	hsa-miR-16-5p	N4BP1
756	hsa-miR-16-5p	TLK1
757	hsa-miR-16-5p	RBM6
758	hsa-miR-16-5p	UBE4B
759	hsa-miR-16-5p	IPO7
760	hsa-miR-16-5p	PRDM4
761	hsa-let-7a-5p	BTG2
762	hsa-let-7a-5p	MYRIP
763	hsa-let-7a-5p	CALM1
764	hsa-let-7f-5p	ADIPOR2
765	hsa-let-7f-5p	CDYL
766	hsa-let-7a-5p	THOC2
767	hsa-let-7a-5p	SLC10A7
768	hsa-let-7a-5p	NKD1
769	hsa-let-7a-5p	ATP2B3
770	hsa-let-7a-5p	SRGAP3
771	hsa-let-7f-5p	VANGL2
772	hsa-let-7f-5p	LRFN4
773	hsa-let-7f-5p	FBXO30
774	hsa-let-7f-5p	CGNL1
775	hsa-let-7f-5p	BEND4
776	hsa-let-7f-5p	GABRA6
777	hsa-let-7f-5p	EGLN2
778	hsa-let-7f-5p	ADAMTS14
779	hsa-let-7f-5p	UNC5A
780	hsa-let-7a-5p	MNT
781	hsa-let-7a-5p	MLLT4
782	hsa-let-7a-5p	MGLL
783	hsa-let-7a-5p	BLOC1S6
784	hsa-let-7a-5p	OSTF1
785	hsa-let-7a-5p	USP44
786	hsa-let-7f-5p	WDR26
787	hsa-let-7f-5p	CREM
788	hsa-let-7f-5p	B3GAT3
789	hsa-let-7f-5p	GRIN3A
790	hsa-let-7a-5p	IPO11
791	hsa-let-7f-5p	SLC31A1
792	hsa-let-7f-5p	FGF5
793	hsa-let-7f-5p	PURB
794	hsa-let-7f-5p	ARHGAP32
795	hsa-miR-16-5p	KMT2A
796	hsa-miR-16-5p	PRRC2C
797	hsa-miR-16-5p	PLEKHA5
798	hsa-miR-16-5p	BTAF1
799	hsa-miR-16-5p	ISM2
800	hsa-miR-16-5p	C16orf72
801	hsa-miR-16-5p	CRIM1
802	hsa-miR-16-5p	CAB39
803	hsa-miR-16-5p	LRP1B
804	hsa-miR-16-5p	ZCCHC2
805	hsa-miR-16-5p	PHIP
806	hsa-miR-16-5p	ZNF532
807	hsa-miR-16-5p	STRADB
808	hsa-miR-16-5p	RAP2C
809	hsa-miR-16-5p	KMT2C
810	hsa-miR-16-5p	TGIF2
811	hsa-miR-16-5p	IRF2BPL
812	hsa-miR-16-5p	SMURF2
813	hsa-miR-16-5p	BHLHE41
814	hsa-miR-16-5p	ATP13A3
815	hsa-miR-16-5p	NAA15
816	hsa-miR-16-5p	SEH1L
817	hsa-miR-16-5p	USP42
818	hsa-miR-16-5p	SETD3
819	hsa-miR-16-5p	E2F7
820	hsa-miR-16-5p	MIPOL1
821	hsa-miR-16-5p	FBXO33
822	hsa-miR-16-5p	TAB3
823	hsa-miR-16-5p	LURAP1L
824	hsa-miR-16-5p	TMEM189
825	hsa-miR-16-5p	ZBTB34
826	hsa-miR-16-5p	SALL3
827	hsa-miR-16-5p	PTCH1
828	hsa-miR-16-5p	GRM7
829	hsa-miR-16-5p	PAM
830	hsa-miR-16-5p	ZC3H12B
831	hsa-miR-16-5p	FAM133B
832	hsa-miR-16-5p	PCDH17
833	hsa-miR-16-5p	PID1
834	hsa-miR-16-5p	KCTD1
835	hsa-miR-16-5p	CCDC85C
836	hsa-miR-16-5p	SCOC
837	hsa-miR-16-5p	CNKSR2
838	hsa-miR-16-5p	LRP2
839	hsa-miR-16-5p	GLUD1
840	hsa-miR-16-5p	SEMA3A
841	hsa-miR-16-5p	RBBP6
842	hsa-miR-16-5p	WWP1
843	hsa-miR-16-5p	NLGN1
844	hsa-miR-16-5p	FRYL
845	hsa-miR-16-5p	PNISR
846	hsa-miR-16-5p	DLL4
847	hsa-miR-16-5p	PAK7
848	hsa-miR-16-5p	SLC24A3
849	hsa-miR-16-5p	VTI1A
850	hsa-miR-16-5p	NXPH1
851	hsa-miR-16-5p	C9orf69
852	hsa-miR-16-5p	TFAP2D
853	hsa-miR-16-5p	KCTD8
854	hsa-miR-16-5p	ZC3H6
855	hsa-miR-16-5p	LHX1
856	hsa-miR-16-5p	DLL1
857	hsa-miR-16-5p	BDNF
858	hsa-miR-16-5p	KCNJ2
859	hsa-miR-16-5p	LATS2
860	hsa-miR-16-5p	ANKIB1
861	hsa-miR-16-5p	PDCD4
862	hsa-miR-16-5p	KANK1
863	hsa-miR-16-5p	MAPK1IP1L
864	hsa-miR-16-5p	SERBP1
865	hsa-miR-16-5p	PHF19
866	hsa-miR-16-5p	RASSF5
867	hsa-miR-16-5p	PCGF5
868	hsa-miR-16-5p	CDC42
869	hsa-miR-16-5p	SOX5
870	hsa-miR-16-5p	PIM1
871	hsa-miR-16-5p	NFE2L1
872	hsa-miR-16-5p	FGFR1
873	hsa-miR-16-5p	RELN
874	hsa-miR-16-5p	BACH2
875	hsa-miR-16-5p	SATB2
876	hsa-miR-16-5p	ARHGAP5
877	hsa-miR-16-5p	BMPR1A
878	hsa-miR-16-5p	COL12A1
879	hsa-miR-16-5p	EFNB2
880	hsa-miR-16-5p	EIF4E
881	hsa-miR-16-5p	BPTF
882	hsa-miR-16-5p	FGF7
883	hsa-miR-16-5p	HNRNPA2B1
884	hsa-miR-16-5p	HOXA3
885	hsa-miR-16-5p	HOXA10
886	hsa-miR-16-5p	KPNA3
887	hsa-miR-16-5p	LRP6
888	hsa-miR-16-5p	MAP3K4
889	hsa-miR-16-5p	PAFAH1B1
890	hsa-miR-16-5p	PLXNA2
891	hsa-miR-16-5p	PPM1A
892	hsa-miR-16-5p	PPP6C
893	hsa-miR-16-5p	PTHLH
894	hsa-miR-16-5p	PURA
895	hsa-miR-16-5p	RORA
896	hsa-miR-16-5p	MAP2K4
897	hsa-miR-16-5p	TRAF3
898	hsa-miR-16-5p	UBE2V1
899	hsa-miR-16-5p	YWHAH
900	hsa-miR-16-5p	CSDE1
901	hsa-miR-16-5p	CUL2
902	hsa-miR-16-5p	EIF3A
903	hsa-miR-16-5p	NRP2
904	hsa-miR-16-5p	MTMR4
905	hsa-miR-16-5p	COPS2
906	hsa-miR-16-5p	TBPL1
907	hsa-miR-16-5p	AMMECR1
908	hsa-miR-16-5p	USP15
909	hsa-miR-16-5p	TSPAN5
910	hsa-miR-16-5p	FRY
911	hsa-miR-16-5p	DNAJA2
912	hsa-miR-16-5p	SEC24A
913	hsa-miR-16-5p	YWHAQ
914	hsa-miR-16-5p	FERMT2
915	hsa-miR-16-5p	PDAP1
916	hsa-miR-16-5p	COBLL1
917	hsa-miR-16-5p	PPM1E
918	hsa-miR-16-5p	WDR47
919	hsa-miR-16-5p	TMCC1
920	hsa-miR-16-5p	MYT1L
921	hsa-miR-16-5p	ZNF423
922	hsa-miR-16-5p	TNRC6B
923	hsa-miR-16-5p	DCUN1D4
924	hsa-miR-16-5p	LPHN2
925	hsa-miR-16-5p	HECTD1
926	hsa-let-7a-5p	ZNF275
927	hsa-let-7f-5p	FBXL12
928	hsa-let-7a-5p	CCDC71L
929	hsa-miR-100-5p	MBNL1
930	hsa-miR-100-5p	FZD5
931	hsa-miR-100-5p	FZD8
932	hsa-miR-100-5p	ZZEF1
933	hsa-miR-16-5p	PPP2R5C
934	hsa-miR-16-5p	JARID2
935	hsa-miR-16-5p	ARL3
936	hsa-miR-16-5p	BTF3
937	hsa-miR-16-5p	FKBP5
938	hsa-miR-16-5p	SCN2A
939	hsa-miR-16-5p	SH3GL2
940	hsa-miR-16-5p	SHOC2
941	hsa-miR-16-5p	ELL2
942	hsa-miR-16-5p	SUZ12
943	hsa-miR-16-5p	JPH1
944	hsa-miR-16-5p	PHC3
945	hsa-miR-16-5p	NAA25
946	hsa-miR-16-5p	GPR63
947	hsa-miR-16-5p	CHD6
948	hsa-miR-16-5p	RCOR3
949	hsa-miR-16-5p	SLITRK6
950	hsa-miR-23a-3p	DHX15
951	hsa-miR-23a-3p	NFIB
952	hsa-miR-23a-3p	SMS
953	hsa-miR-23a-3p	SOX11
954	hsa-miR-23a-3p	CELF2
955	hsa-miR-23a-3p	ZNF292
956	hsa-miR-23a-3p	RTF1
957	hsa-miR-23a-3p	RSBN1
958	hsa-miR-23a-3p	MCFD2
959	hsa-miR-23a-3p	NACC2
960	hsa-miR-23a-3p	FOXK1
961	hsa-miR-23a-3p	GAP43
962	hsa-miR-23a-3p	MSL2
963	hsa-let-7f-5p	SLC5A9
964	hsa-let-7f-5p	C8orf58
965	hsa-let-7f-5p	SERF2
966	hsa-let-7f-5p	SEMA4F
967	hsa-let-7f-5p	CBL
968	hsa-let-7f-5p	SEC14L5
969	hsa-let-7f-5p	PLA2G3
970	hsa-let-7f-5p	ZNF689
971	hsa-let-7f-5p	LIPH
972	hsa-let-7a-5p	DVL3
973	hsa-let-7a-5p	GABBR2
974	hsa-let-7a-5p	TRANK1
975	hsa-let-7a-5p	TMEM194A
976	hsa-let-7a-5p	PALD1
977	hsa-let-7a-5p	TAF9B
978	hsa-let-7a-5p	BRWD1
979	hsa-let-7a-5p	C1GALT1
980	hsa-miR-100-5p	MTOR
981	hsa-let-7f-5p	SYT2
982	hsa-let-7f-5p	DAPK1
983	hsa-let-7f-5p	ADAMTS6
984	hsa-miR-16-5p	MYEF2
985	hsa-miR-16-5p	SIPA1L2
986	hsa-miR-16-5p	FGF18
987	hsa-miR-16-5p	MEOX2
988	hsa-miR-16-5p	MBNL2
989	hsa-miR-16-5p	FGF2
990	hsa-miR-16-5p	NF1
991	hsa-miR-16-5p	CTDSPL
992	hsa-miR-16-5p	EYA1
993	hsa-miR-16-5p	CDK17
994	hsa-miR-16-5p	CBX4
995	hsa-miR-16-5p	HELZ
996	hsa-let-7a-5p	NFIA
997	hsa-let-7a-5p	ANKRD52
998	hsa-let-7a-5p	POLR3D
999	hsa-let-7a-5p	COL9A3
1000	hsa-let-7a-5p	MMP11
1001	hsa-let-7a-5p	RIMS3
1002	hsa-let-7f-5p	KIAA1549
1003	hsa-let-7f-5p	DKK3
1004	hsa-let-7f-5p	KIAA0895L
1005	hsa-let-7f-5p	SLC25A4
1006	hsa-let-7f-5p	ZNF354A
1007	hsa-let-7f-5p	ZNF318
1008	hsa-let-7f-5p	SLC8A2
1009	hsa-let-7f-5p	GPATCH3
1010	hsa-let-7f-5p	ARHGEF15
1011	hsa-let-7f-5p	VPS26B
1012	hsa-let-7f-5p	GALNT15
1013	hsa-let-7f-5p	TSPEAR
1014	hsa-miR-16-5p	USP25
1015	hsa-miR-16-5p	SNRK
1016	hsa-miR-16-5p	KIF21A
1017	hsa-miR-16-5p	WIPI2
1018	hsa-miR-16-5p	RAB35
1019	hsa-miR-16-5p	RNF138
1020	hsa-miR-16-5p	EPB41L4B
1021	hsa-miR-16-5p	ANKRD13B
1022	hsa-miR-16-5p	KIF23
1023	hsa-miR-16-5p	WNT3A
1024	hsa-miR-16-5p	MAP2K1
1025	hsa-miR-16-5p	AKT3
1026	hsa-miR-16-5p	AK4
1027	hsa-miR-16-5p	ZFHX3
1028	hsa-miR-16-5p	ACSL4
1029	hsa-miR-16-5p	KDSR
1030	hsa-miR-16-5p	PEX13
1031	hsa-miR-16-5p	SRPK1
1032	hsa-miR-16-5p	PPM1D
1033	hsa-miR-16-5p	DYRK1B
1034	hsa-miR-16-5p	LPHN1
1035	hsa-miR-16-5p	CD2AP
1036	hsa-miR-16-5p	OTUD4
1037	hsa-miR-16-5p	STOX2
1038	hsa-miR-16-5p	NAV1
1039	hsa-miR-16-5p	SPRED1
1040	hsa-miR-16-5p	GOLGA1
1041	hsa-miR-16-5p	IHH
1042	hsa-miR-16-5p	OMG
1043	hsa-miR-16-5p	ZBTB46
1044	hsa-miR-16-5p	RASGEF1B
1045	hsa-miR-16-5p	SEMA3D
1046	hsa-miR-16-5p	TRABD2B
1047	hsa-let-7a-5p	GXYLT1
1048	hsa-miR-16-5p	CMPK1
1049	hsa-miR-16-5p	ETNK1
1050	hsa-miR-16-5p	C1QL3
1051	hsa-miR-16-5p	WSB1
1052	hsa-miR-16-5p	CRKL
1053	hsa-miR-16-5p	AXIN2
1054	hsa-miR-16-5p	CCNJL
1055	hsa-miR-16-5p	BAAT
1056	hsa-miR-16-5p	RARB
1057	hsa-miR-16-5p	USP14
1058	hsa-miR-16-5p	HSPA4L
1059	hsa-let-7a-5p	TGFBR3
1060	hsa-miR-16-5p	CYLD
1061	hsa-miR-16-5p	ETV1
1062	hsa-miR-16-5p	SSR1
1063	hsa-miR-16-5p	RAPGEF2
1064	hsa-miR-16-5p	RNF217
1065	hsa-miR-100-5p	SLC44A1
1066	hsa-miR-100-5p	AGO2
1067	hsa-miR-100-5p	FGFR3
1068	hsa-miR-100-5p	VLDLR
1069	hsa-miR-100-5p	KBTBD8
1070	hsa-miR-100-5p	SMARCA5
1071	hsa-miR-100-5p	PHOX2B
1072	hsa-miR-100-5p	HS3ST2
1073	hsa-miR-100-5p	EPC2
1074	hsa-miR-100-5p	ADCY1
1075	hsa-miR-100-5p	PIEZO2
1076	hsa-let-7f-5p	ENTPD7
1077	hsa-let-7f-5p	LRTOMT
1078	hsa-let-7f-5p	B3GNT7
1079	hsa-miR-23a-3p	ANO4
1080	hsa-miR-23a-3p	CXCL12
1081	hsa-miR-23a-3p	PTEN
1082	hsa-miR-23a-3p	TGFBR2
1083	hsa-miR-23a-3p	RBM47
1084	hsa-miR-23a-3p	CLCN3
1085	hsa-miR-23a-3p	ZEB1
1086	hsa-miR-23a-3p	CAMTA1
1087	hsa-miR-23a-3p	HOXD10
1088	hsa-miR-23a-3p	FBN1
1089	hsa-miR-23a-3p	MDFIC
1090	hsa-miR-23a-3p	NEK6
1091	hsa-miR-23a-3p	MET
1092	hsa-miR-23a-3p	FBN2
1093	hsa-miR-23a-3p	BNIP3L
1094	hsa-miR-23a-3p	ERBB4
1095	hsa-miR-23a-3p	TNRC6A
1096	hsa-miR-23a-3p	CLINT1
1097	hsa-miR-23a-3p	TNPO1
1098	hsa-miR-23a-3p	WNK1
1099	hsa-miR-23a-3p	FMR1
1100	hsa-miR-23a-3p	DLG2
1101	hsa-miR-23a-3p	DUSP5
1102	hsa-miR-23a-3p	NR6A1
1103	hsa-miR-23a-3p	GLS
1104	hsa-miR-23a-3p	GSK3B
1105	hsa-miR-23a-3p	HMGB2
1106	hsa-miR-23a-3p	HMGN2
1107	hsa-miR-23a-3p	HNRNPU
1108	hsa-miR-23a-3p	IRF2
1109	hsa-miR-23a-3p	MTF1
1110	hsa-miR-23a-3p	MYH1
1111	hsa-miR-23a-3p	MYH2
1112	hsa-miR-23a-3p	MYH4
1113	hsa-miR-23a-3p	PPP1R12A
1114	hsa-miR-23a-3p	PKIA
1115	hsa-miR-23a-3p	PRKRIR
1116	hsa-miR-23a-3p	RAB2A
1117	hsa-miR-23a-3p	SATB1
1118	hsa-miR-23a-3p	CXCL5
1119	hsa-miR-23a-3p	TGIF1
1120	hsa-miR-23a-3p	TOP1
1121	hsa-miR-23a-3p	UBE2D1
1122	hsa-miR-23a-3p	UBE2D3
1123	hsa-miR-23a-3p	UBE2V2
1124	hsa-miR-23a-3p	YY1
1125	hsa-miR-23a-3p	YWHAG
1126	hsa-miR-23a-3p	PICALM
1127	hsa-miR-23a-3p	CUL3
1128	hsa-miR-23a-3p	NOL4
1129	hsa-miR-23a-3p	ARHGEF7
1130	hsa-miR-23a-3p	LDB2
1131	hsa-miR-23a-3p	WTAP
1132	hsa-miR-23a-3p	SH3PXD2A
1133	hsa-miR-23a-3p	TOX
1134	hsa-miR-23a-3p	MTSS1
1135	hsa-miR-23a-3p	DNAJC6
1136	hsa-miR-23a-3p	NUAK1
1137	hsa-miR-23a-3p	G3BP2
1138	hsa-miR-23a-3p	GPR64
1139	hsa-miR-23a-3p	HNRNPR
1140	hsa-miR-23a-3p	SPRY2
1141	hsa-miR-23a-3p	STAG1
1142	hsa-miR-23a-3p	ZBTB18
1143	hsa-miR-23a-3p	KLF12
1144	hsa-miR-23a-3p	MAPRE1
1145	hsa-miR-23a-3p	FAM175B
1146	hsa-miR-23a-3p	KIAA0922
1147	hsa-miR-23a-3p	ASF1A
1148	hsa-miR-23a-3p	AUTS2
1149	hsa-miR-23a-3p	RAI14
1150	hsa-miR-23a-3p	GREM1
1151	hsa-miR-23a-3p	SNX5
1152	hsa-miR-23a-3p	KLF3
1153	hsa-miR-23a-3p	BCL11A
1154	hsa-miR-23a-3p	RIN2
1155	hsa-miR-23a-3p	PBRM1
1156	hsa-miR-23a-3p	FAM46A
1157	hsa-miR-23a-3p	UBE2O
1158	hsa-miR-23a-3p	PAPD5
1159	hsa-miR-23a-3p	MPP5
1160	hsa-miR-23a-3p	FBXO11
1161	hsa-miR-23a-3p	TNKS2
1162	hsa-miR-23a-3p	GLYR1
1163	hsa-miR-23a-3p	TTC7B
1164	hsa-miR-23a-3p	FAM126B
1165	hsa-miR-23a-3p	ZBTB44
1166	hsa-miR-23a-3p	PTGER4
1167	hsa-miR-23a-3p	EBF3
1168	hsa-miR-23a-3p	PDE4B
1169	hsa-miR-23a-3p	TOX3
1170	hsa-miR-23a-3p	STRN3
1171	hsa-miR-23a-3p	SMEK2
1172	hsa-miR-23a-3p	VCAN
1173	hsa-miR-23a-3p	GPBP1
1174	hsa-miR-23a-3p	TENM1
1175	hsa-miR-23a-3p	LRCH1
1176	hsa-miR-23a-3p	STIM2
1177	hsa-miR-23a-3p	ANKHD1
1178	hsa-miR-23a-3p	HMGN3
1179	hsa-miR-23a-3p	PDE7A
1180	hsa-miR-23a-3p	IPO5
1181	hsa-miR-23a-3p	SNAP25
1182	hsa-miR-23a-3p	SPOCK1
1183	hsa-miR-23a-3p	GRK5
1184	hsa-miR-23a-3p	MAP3K5
1185	hsa-miR-23a-3p	PITPNA
1186	hsa-miR-23a-3p	PPP2R5E
1187	hsa-miR-23a-3p	ELF2
1188	hsa-miR-23a-3p	PRRC2B
1189	hsa-miR-23a-3p	ZZZ3
1190	hsa-miR-23a-3p	SIPA1L1
1191	hsa-miR-23a-3p	GPRC5B
1192	hsa-miR-23a-3p	KIAA1467
1193	hsa-miR-23a-3p	KDM6A
1194	hsa-miR-23a-3p	RBM25
1195	hsa-miR-23a-3p	RBPMS2
1196	hsa-miR-23a-3p	MARCKS
1197	hsa-miR-23a-3p	PIP4K2B
1198	hsa-let-7f-5p	DDX26B
1199	hsa-let-7f-5p	YAF2
1200	hsa-let-7a-5p	E2F2
1201	hsa-let-7a-5p	CD276
1202	hsa-let-7a-5p	TPP1
1203	hsa-let-7a-5p	GLRX
1204	hsa-let-7a-5p	KCNC4
1205	hsa-let-7a-5p	PMAIP1
1206	hsa-let-7a-5p	TNFAIP3
1207	hsa-let-7a-5p	GREB1
1208	hsa-let-7a-5p	ZFYVE16
1209	hsa-let-7a-5p	EXOC5
1210	hsa-let-7a-5p	DMRT2
1211	hsa-let-7a-5p	ICK
1212	hsa-let-7a-5p	MLXIP
1213	hsa-miR-23a-3p	NEFH
1214	hsa-miR-23a-3p	TSHZ3
1215	hsa-miR-23a-3p	FNBP1L
1216	hsa-let-7a-5p	DNAJC27
1217	hsa-let-7a-5p	XRN1
1218	hsa-let-7a-5p	UHRF1BP1
1219	hsa-let-7a-5p	MARCKSL1
1220	hsa-let-7a-5p	DNAL1
1221	hsa-let-7a-5p	TMEM41A
1222	hsa-let-7a-5p	GRPEL2
1223	hsa-let-7a-5p	TXLNA
1224	hsa-let-7a-5p	SLC16A9
1225	hsa-let-7a-5p	SAMD12
1226	hsa-let-7a-5p	PEG10
1227	hsa-let-7a-5p	LOR
1228	hsa-let-7a-5p	CEP57
1229	hsa-let-7a-5p	PSORS1C2
1230	hsa-let-7a-5p	CDH22
1231	hsa-miR-100-5p	FOXA1
1232	hsa-miR-100-5p	HS3ST3B1
1233	hsa-miR-16-5p	GALNT7
1234	hsa-miR-16-5p	DCUN1D1
1235	hsa-miR-16-5p	ANLN
1236	hsa-miR-16-5p	2023-03-05
1237	hsa-miR-16-5p	RFWD2
1238	hsa-miR-16-5p	HMBOX1
1239	hsa-miR-16-5p	FAT4
1240	hsa-miR-16-5p	ZDHHC14
1241	hsa-miR-16-5p	TBL1XR1
1242	hsa-miR-16-5p	RBM24
1243	hsa-miR-16-5p	ATXN7L1
1244	hsa-miR-16-5p	MKX
1245	hsa-miR-16-5p	CCDC178
1246	hsa-miR-16-5p	CCDC42B
1247	hsa-miR-16-5p	MAFK
1248	hsa-miR-16-5p	CSMD1
1249	hsa-miR-16-5p	IRS1
1250	hsa-miR-16-5p	DICER1
1251	hsa-miR-16-5p	FOXO1
1252	hsa-miR-16-5p	SCN3A
1253	hsa-miR-16-5p	ADAM10
1254	hsa-miR-16-5p	LTBP1
1255	hsa-miR-16-5p	MAP3K7
1256	hsa-miR-16-5p	USP3
1257	hsa-miR-16-5p	RRAGA
1258	hsa-miR-16-5p	SKI
1259	hsa-let-7a-5p	FOXP1
1260	hsa-let-7a-5p	YPEL2
1261	hsa-let-7a-5p	SULF1
1262	hsa-let-7a-5p	CRTAP
1263	hsa-let-7f-5p	TOR1AIP2
1264	hsa-miR-16-5p	KBTBD2
1265	hsa-miR-16-5p	AFF4
1266	hsa-miR-16-5p	SUCO
1267	hsa-miR-16-5p	RNF111
1268	hsa-miR-16-5p	FAM60A
1269	hsa-miR-16-5p	CAMSAP1
1270	hsa-miR-16-5p	ERC2
1271	hsa-miR-16-5p	RASSF8
1272	hsa-miR-16-5p	EDA
1273	hsa-miR-16-5p	TCAIM
1274	hsa-miR-16-5p	PRKG1
1275	hsa-miR-16-5p	ZBTB43
1276	hsa-miR-16-5p	KCNQ5
1277	hsa-miR-16-5p	SCN8A
1278	hsa-miR-16-5p	TXNDC17
1279	hsa-miR-16-5p	ADAMTS18
1280	hsa-miR-16-5p	HOXC8
1281	hsa-miR-16-5p	LAMC1
1282	hsa-miR-16-5p	DYNC1I1
1283	hsa-miR-16-5p	SOS2
1284	hsa-miR-16-5p	SYNJ1
1285	hsa-miR-16-5p	PDIA6
1286	hsa-miR-16-5p	ARPP21
1287	hsa-miR-16-5p	RAB10
1288	hsa-miR-16-5p	SYNE1
1289	hsa-miR-16-5p	ZNRF2
1290	hsa-miR-16-5p	SYT4
1291	hsa-miR-16-5p	MTMR3
1292	hsa-miR-23a-3p	TJP1
1293	hsa-miR-23a-3p	QSER1
1294	hsa-miR-23a-3p	RCOR1
1295	hsa-miR-23a-3p	ERBB2IP
1296	hsa-miR-23a-3p	CTCF
1297	hsa-miR-23a-3p	EPAS1
1298	hsa-miR-23a-3p	FYN
1299	hsa-miR-23a-3p	MEF2A
1300	hsa-miR-23a-3p	SEC23IP
1301	hsa-miR-23a-3p	TNRC6C
1302	hsa-miR-23a-3p	ELOVL5
1303	hsa-miR-23a-3p	JHDM1D
1304	hsa-miR-23a-3p	C6orf62
1305	hsa-miR-23a-3p	OTP
1306	hsa-miR-16-5p	CCDC28A
1307	hsa-miR-16-5p	HIGD1A
1308	hsa-miR-16-5p	BRPF3
1309	hsa-miR-16-5p	MEX3C
1310	hsa-miR-16-5p	LRRN3
1311	hsa-miR-16-5p	C17orf59
1312	hsa-miR-16-5p	GATAD2A
1313	hsa-miR-16-5p	ZNF654
1314	hsa-miR-16-5p	KIF16B
1315	hsa-miR-16-5p	ENAH
1316	hsa-miR-16-5p	PRR11
1317	hsa-miR-16-5p	CHPT1
1318	hsa-miR-16-5p	DOLPP1
1319	hsa-miR-16-5p	SOWAHC
1320	hsa-miR-16-5p	CHAC1
1321	hsa-miR-16-5p	FAM134A
1322	hsa-miR-16-5p	ZNF436
1323	hsa-miR-16-5p	SPRY4
1324	hsa-miR-16-5p	ARFGAP2
1325	hsa-miR-16-5p	DIXDC1
1326	hsa-miR-16-5p	EPT1
1327	hsa-miR-16-5p	TMEM55B
1328	hsa-miR-16-5p	DSEL
1329	hsa-miR-16-5p	ZSWIM3
1330	hsa-miR-16-5p	ZNF367
1331	hsa-miR-16-5p	CHRNE
1332	hsa-miR-16-5p	OCRL
1333	hsa-miR-16-5p	NRARP
1334	hsa-miR-16-5p	MINK1
1335	hsa-miR-16-5p	AGAP3
1336	hsa-miR-16-5p	RGP1
1337	hsa-miR-16-5p	MXD3
1338	hsa-miR-16-5p	KLHL2
1339	hsa-miR-16-5p	PCBP4
1340	hsa-miR-16-5p	USP2
1341	hsa-miR-16-5p	FOSL1
1342	hsa-miR-16-5p	GPC6
1343	hsa-miR-16-5p	GLUD2
1344	hsa-miR-16-5p	VAMP1
1345	hsa-miR-16-5p	WDTC1
1346	hsa-miR-16-5p	RLIM
1347	hsa-miR-16-5p	SYDE1
1348	hsa-miR-16-5p	AMOTL1
1349	hsa-miR-16-5p	NAT8L
1350	hsa-miR-16-5p	ADAMTSL3
1351	hsa-miR-16-5p	SYNRG
1352	hsa-miR-16-5p	DACH1
1353	hsa-miR-16-5p	CLOCK
1354	hsa-miR-16-5p	SLITRK1
1355	hsa-miR-16-5p	TUBA1A
1356	hsa-miR-16-5p	MMD
1357	hsa-miR-16-5p	VPS37C
1358	hsa-miR-16-5p	BACE1
1359	hsa-miR-16-5p	LITAF
1360	hsa-miR-16-5p	ZHX1
1361	hsa-miR-16-5p	PDIK1L
1362	hsa-miR-16-5p	BCL2L2
1363	hsa-miR-16-5p	LTB
1364	hsa-miR-16-5p	FAM122A
1365	hsa-miR-16-5p	ARHGDIA
1366	hsa-miR-16-5p	ARL2
1367	hsa-miR-16-5p	CHEK1
1368	hsa-miR-16-5p	DRD1
1369	hsa-miR-16-5p	EIF4B
1370	hsa-miR-16-5p	EPHA1
1371	hsa-miR-16-5p	HNRNPA1
1372	hsa-miR-16-5p	OTX1
1373	hsa-miR-16-5p	PAFAH1B2
1374	hsa-miR-16-5p	PLAGL1
1375	hsa-miR-16-5p	RAD23B
1376	hsa-miR-16-5p	STXBP3
1377	hsa-miR-16-5p	LUZP1
1378	hsa-miR-16-5p	TAF15
1379	hsa-miR-16-5p	USP9X
1380	hsa-miR-16-5p	RANBP3
1381	hsa-miR-16-5p	DCAF5
1382	hsa-miR-16-5p	TRIP10
1383	hsa-miR-16-5p	CEP350
1384	hsa-miR-16-5p	FCHSD2
1385	hsa-miR-16-5p	SLC9A6
1386	hsa-miR-16-5p	SPTLC1
1387	hsa-miR-16-5p	GNA13
1388	hsa-miR-16-5p	KIF1C
1389	hsa-miR-16-5p	ERLIN2
1390	hsa-miR-16-5p	TRAK1
1391	hsa-miR-16-5p	PPRC1
1392	hsa-miR-16-5p	GPATCH8
1393	hsa-miR-16-5p	AHCYL2
1394	hsa-miR-16-5p	NCS1
1395	hsa-let-7a-5p	MARS2
1396	hsa-let-7f-5p	SNX6
1397	hsa-let-7f-5p	RNF170
1398	hsa-miR-23a-3p	PDPK1
1399	hsa-miR-23a-3p	PNRC1
1400	hsa-miR-23a-3p	UBE2R2
1401	hsa-miR-23a-3p	ELMSAN1
1402	hsa-miR-23a-3p	ATRN
1403	hsa-let-7a-5p	PRPF38B
1404	hsa-let-7a-5p	POTEM
1405	hsa-let-7f-5p	CHRD
1406	hsa-let-7f-5p	SCRT2
1407	hsa-let-7a-5p	ELF4
1408	hsa-let-7a-5p	CACNG4
1409	hsa-let-7a-5p	FAM118A
1410	hsa-let-7a-5p	DCUN1D2
1411	hsa-let-7a-5p	TRABD
1412	hsa-let-7a-5p	SLC25A18
1413	hsa-let-7a-5p	GALE
1414	hsa-let-7f-5p	PACS2
1415	hsa-miR-23a-3p	ROBO1
1416	hsa-miR-23a-3p	RUNX2
1417	hsa-miR-23a-3p	EBF1
1418	hsa-miR-23a-3p	PPP1CB
1419	hsa-miR-23a-3p	SAFB
1420	hsa-miR-23a-3p	ENC1
1421	hsa-miR-23a-3p	TMEFF1
1422	hsa-miR-23a-3p	NLGN4Y
1423	hsa-miR-23a-3p	PDXDC1
1424	hsa-miR-23a-3p	ADNP
1425	hsa-miR-23a-3p	RYBP
1426	hsa-miR-23a-3p	ANKRD17
1427	hsa-miR-23a-3p	INTS6
1428	hsa-miR-23a-3p	BAZ2B
1429	hsa-miR-23a-3p	TMED7
1430	hsa-miR-23a-3p	CSNK1G1
1431	hsa-miR-23a-3p	TMEM33
1432	hsa-miR-23a-3p	WDR33
1433	hsa-miR-23a-3p	PCNP
1434	hsa-miR-23a-3p	NLGN4X
1435	hsa-miR-23a-3p	TMEM135
1436	hsa-miR-23a-3p	SPOPL
1437	hsa-miR-23a-3p	OLA1
1438	hsa-miR-23a-3p	ESRRG
1439	hsa-miR-23a-3p	MSANTD3-TMEFF1
1440	hsa-miR-23a-3p	SHROOM2
1441	hsa-miR-23a-3p	JMJD1C
1442	hsa-miR-23a-3p	SLC23A2
1443	hsa-miR-23a-3p	SAFB2
1444	hsa-miR-23a-3p	FGD4
1445	hsa-miR-23a-3p	VKORC1L1
1446	hsa-miR-16-5p	NEBL
1447	hsa-miR-16-5p	TASP1
1448	hsa-miR-16-5p	CC2D1B
1449	hsa-miR-16-5p	SRPR
1450	hsa-miR-16-5p	XPO7
1451	hsa-let-7f-5p	PCDH20
1452	hsa-let-7a-5p	SDK1
1453	hsa-miR-145-5p	EIF4A2
1454	hsa-miR-145-5p	RBM20
1455	hsa-miR-145-5p	ARIH1
1456	hsa-miR-145-5p	TAGLN2
1457	hsa-miR-145-5p	CFL2
1458	hsa-miR-145-5p	ADD3
1459	hsa-miR-145-5p	INHBB
1460	hsa-let-7f-5p	GNPTAB
1461	hsa-let-7a-5p	ICMT
1462	hsa-let-7a-5p	SLC30A6
1463	hsa-let-7a-5p	LMX1A
1464	hsa-let-7a-5p	FAM103A1
1465	hsa-let-7f-5p	SLC1A4
1466	hsa-let-7f-5p	XK
1467	hsa-let-7f-5p	EIF2S2
1468	hsa-let-7f-5p	AKAP5
1469	hsa-let-7f-5p	GJC1
1470	hsa-miR-125b-5p	ETS1
1471	hsa-miR-125b-5p	TRPS1
1472	hsa-miR-125b-5p	KLF13
1473	hsa-miR-125b-5p	ANPEP
1474	hsa-miR-125b-5p	CACNB1
1475	hsa-miR-125b-5p	HOXB3
1476	hsa-miR-125b-5p	LFNG
1477	hsa-miR-125b-5p	M6PR
1478	hsa-miR-125b-5p	MAP3K11
1479	hsa-miR-125b-5p	MYT1
1480	hsa-miR-125b-5p	ORC2
1481	hsa-miR-125b-5p	SMARCD2
1482	hsa-miR-125b-5p	SPTB
1483	hsa-miR-125b-5p	TLE3
1484	hsa-miR-125b-5p	UCK2
1485	hsa-miR-125b-5p	ST8SIA4
1486	hsa-miR-125b-5p	IST1
1487	hsa-miR-125b-5p	AREL1
1488	hsa-miR-125b-5p	CPSF6
1489	hsa-miR-125b-5p	SMG1
1490	hsa-miR-125b-5p	TBC1D1
1491	hsa-miR-125b-5p	DTX4
1492	hsa-miR-125b-5p	UBN1
1493	hsa-miR-125b-5p	SMEK1
1494	hsa-miR-125b-5p	SLC4A10
1495	hsa-miR-125b-5p	CGN
1496	hsa-miR-125b-5p	KIAA1841
1497	hsa-miR-125b-5p	SUV420H2
1498	hsa-miR-125b-5p	LACTB
1499	hsa-miR-125b-5p	OSBPL9
1500	hsa-miR-125b-5p	DIRAS1
1501	hsa-miR-125b-5p	CRB2
1502	hsa-miR-125b-5p	ZNF704
1503	hsa-miR-125b-5p	KCNA1
1504	hsa-miR-125b-5p	CHTF8
1505	hsa-miR-125b-5p	TOR2A
1506	hsa-miR-125b-5p	EBF4
1507	hsa-miR-125b-5p	MSI1
1508	hsa-miR-125b-5p	RAPGEF5
1509	hsa-miR-125b-5p	CDR2L
1510	hsa-miR-125b-5p	PHF15
1511	hsa-miR-125b-5p	RAPGEFL1
1512	hsa-miR-125b-5p	ABHD6
1513	hsa-miR-125b-5p	LRFN2
1514	hsa-miR-125b-5p	SH3BP5L
1515	hsa-miR-125b-5p	ZSCAN29
1516	hsa-miR-125b-5p	DRAM2
1517	hsa-let-7a-5p	CCR7
1518	hsa-let-7a-5p	NEK3
1519	hsa-let-7a-5p	CNTRL
1520	hsa-let-7f-5p	SRGAP1
1521	hsa-let-7f-5p	HIF3A
1522	hsa-let-7a-5p	PARM1
1523	hsa-let-7f-5p	CEBPD
1524	hsa-miR-16-5p	CCNYL1
1525	hsa-miR-16-5p	FKBP1A
1526	hsa-miR-16-5p	PTPRJ
1527	hsa-miR-125b-5p	MCL1
1528	hsa-miR-125b-5p	MXD4
1529	hsa-miR-125b-5p	BAK1
1530	hsa-miR-125b-5p	HCN4
1531	hsa-miR-125b-5p	FAM129B
1532	hsa-miR-125b-5p	NIN
1533	hsa-miR-125b-5p	SGPL1
1534	hsa-miR-125b-5p	REST
1535	hsa-miR-125b-5p	CD34
1536	hsa-miR-125b-5p	ESRRA
1537	hsa-miR-125b-5p	FLOT2
1538	hsa-miR-125b-5p	LOXL1
1539	hsa-miR-125b-5p	LRP4
1540	hsa-miR-125b-5p	NEU1
1541	hsa-miR-125b-5p	PPAT
1542	hsa-miR-125b-5p	UBE2G1
1543	hsa-miR-125b-5p	CORO2A
1544	hsa-miR-125b-5p	VPS4B
1545	hsa-miR-125b-5p	SEMA4D
1546	hsa-miR-125b-5p	SEMA4B
1547	hsa-miR-125b-5p	TGOLN2
1548	hsa-miR-125b-5p	NUP210
1549	hsa-miR-125b-5p	ZNF385A
1550	hsa-miR-125b-5p	ULK3
1551	hsa-miR-125b-5p	SERTAD3
1552	hsa-miR-125b-5p	SLC39A9
1553	hsa-miR-125b-5p	CDC42SE1
1554	hsa-miR-125b-5p	DHX33
1555	hsa-miR-125b-5p	PELI2
1556	hsa-miR-125b-5p	KIAA1522
1557	hsa-miR-125b-5p	SH3TC2
1558	hsa-miR-125b-5p	TMPRSS13
1559	hsa-miR-125b-5p	SYVN1
1560	hsa-miR-125b-5p	EAF1
1561	hsa-miR-125b-5p	SLC35A4
1562	hsa-miR-125b-5p	OLFML2A
1563	hsa-miR-125b-5p	SRRM3
1564	hsa-miR-125b-5p	MASP1
1565	hsa-miR-125b-5p	KCNIP3
1566	hsa-miR-125b-5p	ASIC1
1567	hsa-miR-125b-5p	EVA1A
1568	hsa-miR-125b-5p	LRRC10B
1569	hsa-miR-125b-5p	ANKRD33B
1570	hsa-miR-125b-5p	ANKRD50
1571	hsa-miR-125b-5p	RABL6
1572	hsa-miR-125b-5p	TNFSF4
1573	hsa-miR-125b-5p	RFXANK
1574	hsa-miR-125b-5p	NCAN
1575	hsa-miR-125b-5p	PCSK7
1576	hsa-miR-125b-5p	MLF2
1577	hsa-miR-125b-5p	BAZ2A
1578	hsa-miR-125b-5p	TRIAP1
1579	hsa-miR-125b-5p	FBXW4
1580	hsa-miR-125b-5p	GALNT14
1581	hsa-miR-125b-5p	NBEAL2
1582	hsa-miR-16-5p	NRBP1
1583	hsa-miR-16-5p	KIAA0226L
1584	hsa-miR-16-5p	DENND6A
1585	hsa-miR-16-5p	ZNF326
1586	hsa-miR-16-5p	RGPD4
1587	hsa-miR-16-5p	RGPD5
1588	hsa-miR-16-5p	RGPD6
1589	hsa-miR-16-5p	RGPD8
1590	hsa-miR-16-5p	ITGA10
1591	hsa-miR-16-5p	CHD2
1592	hsa-miR-16-5p	ANKS1A
1593	hsa-miR-16-5p	TEAD1
1594	hsa-miR-16-5p	CCND3
1595	hsa-miR-16-5p	CAPRIN1
1596	hsa-miR-16-5p	EN2
1597	hsa-miR-16-5p	MYO1C
1598	hsa-miR-16-5p	CNTNAP1
1599	hsa-miR-16-5p	GCC2
1600	hsa-miR-23a-3p	SLC39A10
1601	hsa-miR-23a-3p	RAP2B
1602	hsa-let-7f-5p	SMCR7
1603	hsa-let-7f-5p	TAT
1604	hsa-miR-16-5p	SLC12A2
1605	hsa-miR-23a-3p	LAMP1
1606	hsa-miR-23a-3p	ZMYM2
1607	hsa-miR-23a-3p	PRPF4B
1608	hsa-miR-23a-3p	B4GALT6
1609	hsa-miR-23a-3p	DIP2C
1610	hsa-miR-23a-3p	DCUN1D5
1611	hsa-miR-23a-3p	PLCXD3
1612	hsa-miR-23a-3p	DLGAP2
1613	hsa-miR-16-5p	RPS6KA6
1614	hsa-miR-23a-3p	MAGI1
1615	hsa-miR-16-5p	HSPG2
1616	hsa-miR-16-5p	MYLK
1617	hsa-miR-16-5p	GLS2
1618	hsa-let-7f-5p	FREM2
1619	hsa-miR-23a-3p	GJA1
1620	hsa-miR-23a-3p	OSBPL8
1621	hsa-miR-23a-3p	CCNG1
1622	hsa-miR-23a-3p	C12orf23
1623	hsa-miR-23a-3p	HSP90B1
1624	hsa-miR-23a-3p	NACC1
1625	hsa-miR-23a-3p	ATP6V1B2
1626	hsa-miR-23a-3p	LRRC4
1627	hsa-miR-23a-3p	AUH
1628	hsa-miR-23a-3p	CNN2
1629	hsa-miR-23a-3p	GRM5
1630	hsa-miR-23a-3p	HDAC2
1631	hsa-miR-23a-3p	IRF1
1632	hsa-miR-23a-3p	MAT2A
1633	hsa-miR-23a-3p	PKNOX1
1634	hsa-miR-23a-3p	POLR2F
1635	hsa-miR-23a-3p	PTPN14
1636	hsa-miR-23a-3p	ROBO2
1637	hsa-miR-23a-3p	SLC1A1
1638	hsa-miR-23a-3p	STAT5B
1639	hsa-miR-23a-3p	WHSC1
1640	hsa-miR-23a-3p	SLC30A1
1641	hsa-miR-23a-3p	SLMAP
1642	hsa-miR-23a-3p	NCK2
1643	hsa-miR-23a-3p	ALDH1A2
1644	hsa-miR-23a-3p	NRXN3
1645	hsa-miR-23a-3p	NPEPPS
1646	hsa-miR-23a-3p	AKAP12
1647	hsa-miR-23a-3p	KDM4A
1648	hsa-miR-23a-3p	LHFPL2
1649	hsa-miR-23a-3p	NUP50
1650	hsa-miR-23a-3p	PROSC
1651	hsa-miR-23a-3p	RRAS2
1652	hsa-miR-23a-3p	PALLD
1653	hsa-miR-23a-3p	SETD1B
1654	hsa-miR-23a-3p	RPRD2
1655	hsa-miR-23a-3p	WBP2
1656	hsa-miR-23a-3p	CDC40
1657	hsa-miR-23a-3p	NDFIP2
1658	hsa-miR-23a-3p	PAK6
1659	hsa-miR-23a-3p	CREBZF
1660	hsa-miR-23a-3p	PAPOLG
1661	hsa-miR-23a-3p	BORA
1662	hsa-miR-23a-3p	ZIC5
1663	hsa-miR-23a-3p	SSH2
1664	hsa-miR-23a-3p	MED12L
1665	hsa-miR-23a-3p	AEBP2
1666	hsa-miR-23a-3p	DMBX1
1667	hsa-miR-23a-3p	NEK7
1668	hsa-miR-23a-3p	SIRPA
1669	hsa-miR-23a-3p	SPTY2D1
1670	hsa-miR-23a-3p	ZNF800
1671	hsa-miR-23a-3p	TMEM64
1672	hsa-miR-23a-3p	SERINC5
1673	hsa-miR-23a-3p	HSPA12A
1674	hsa-miR-23a-3p	SETD8
1675	hsa-miR-23a-3p	MAF
1676	hsa-miR-23a-3p	FAM222B
1677	hsa-miR-23a-3p	NXF1
1678	hsa-miR-23a-3p	NRGN
1679	hsa-miR-23a-3p	ZNF469
1680	hsa-miR-23a-3p	TMOD1
1681	hsa-miR-23a-3p	ELF5
1682	hsa-miR-23a-3p	ENTPD5
1683	hsa-miR-23a-3p	KCNK3
1684	hsa-miR-23a-3p	MAPK10
1685	hsa-miR-23a-3p	SDC2
1686	hsa-miR-23a-3p	HNF4G
1687	hsa-miR-23a-3p	MAB21L2
1688	hsa-miR-23a-3p	IQGAP2
1689	hsa-miR-23a-3p	ZIC2
1690	hsa-miR-23a-3p	PPP4R4
1691	hsa-miR-23a-3p	FOXL2
1692	hsa-miR-23a-3p	HOXB4
1693	hsa-miR-23a-3p	SNX27
1694	hsa-miR-23a-3p	SPSB4
1695	hsa-miR-23a-3p	PKDCC
1696	hsa-let-7f-5p	KLHL13
1697	hsa-let-7f-5p	GNAL
1698	hsa-let-7f-5p	SLC45A4
1699	hsa-miR-16-5p	WBP11
1700	hsa-miR-16-5p	TSPYL2
1701	hsa-miR-16-5p	STK33
1702	hsa-miR-16-5p	FAM91A1
1703	hsa-miR-16-5p	RNF144B
1704	hsa-miR-16-5p	MYLK4
1705	hsa-miR-16-5p	KCNAB1
1706	hsa-miR-16-5p	POLR3F
1707	hsa-miR-16-5p	CAPN6
1708	hsa-miR-16-5p	APLN
1709	hsa-miR-16-5p	WNT4
1710	hsa-miR-16-5p	DCP1A
1711	hsa-miR-16-5p	UHMK1
1712	hsa-miR-16-5p	CDC25A
1713	hsa-miR-16-5p	GNAI3
1714	hsa-miR-16-5p	RAF1
1715	hsa-miR-16-5p	CDCA4
1716	hsa-miR-16-5p	CAPZA2
1717	hsa-miR-16-5p	DYNC1LI2
1718	hsa-miR-16-5p	FGF9
1719	hsa-miR-16-5p	PSKH1
1720	hsa-miR-16-5p	PTGFR
1721	hsa-miR-16-5p	SON
1722	hsa-miR-16-5p	SPTBN2
1723	hsa-miR-16-5p	CCDC6
1724	hsa-miR-16-5p	PNPLA6
1725	hsa-miR-16-5p	ZHX3
1726	hsa-miR-16-5p	KIF5C
1727	hsa-miR-16-5p	DNAJC16
1728	hsa-let-7a-5p	ANAPC15
1729	hsa-let-7a-5p	RPUSD2
1730	hsa-let-7a-5p	SULF2
1731	hsa-let-7a-5p	DIAPH3
1732	hsa-let-7a-5p	MEGF11
1733	hsa-let-7a-5p	DHX57
1734	hsa-let-7a-5p	BTF3L4
1735	hsa-let-7a-5p	CCSAP
1736	hsa-let-7a-5p	GSG1L
1737	hsa-let-7a-5p	SLC16A14
1738	hsa-let-7a-5p	ANKRD46
1739	hsa-let-7a-5p	FAM84B
1740	hsa-let-7a-5p	ZCCHC5
1741	hsa-let-7a-5p	KIAA1147
1742	hsa-let-7a-5p	AWAT2
1743	hsa-let-7a-5p	PPP1R12B
1744	hsa-let-7a-5p	AFF2
1745	hsa-let-7a-5p	UBXN4
1746	hsa-let-7a-5p	ANKRA2
1747	hsa-let-7a-5p	STARD3NL
1748	hsa-let-7a-5p	SLC26A9
1749	hsa-let-7a-5p	SOCS7
1750	hsa-let-7a-5p	GATS
1751	hsa-let-7f-5p	NTRK3
1752	hsa-let-7f-5p	RAVER2
1753	hsa-let-7f-5p	MEF2D
1754	hsa-let-7f-5p	COL11A1
1755	hsa-let-7f-5p	MECP2
1756	hsa-let-7f-5p	OLR1
1757	hsa-let-7f-5p	THRB
1758	hsa-let-7f-5p	IKBKAP
1759	hsa-miR-23a-3p	ARNT
1760	hsa-miR-23a-3p	PHF20L1
1761	hsa-miR-23a-3p	ZBTB2
1762	hsa-miR-145-5p	NEDD9
1763	hsa-miR-145-5p	TNFRSF11B
1764	hsa-miR-145-5p	POU3F2
1765	hsa-miR-145-5p	REV3L
1766	hsa-miR-145-5p	SOX9
1767	hsa-miR-145-5p	TCF4
1768	hsa-miR-145-5p	YES1
1769	hsa-miR-145-5p	FZD7
1770	hsa-miR-145-5p	ASAP2
1771	hsa-miR-145-5p	BSN
1772	hsa-miR-145-5p	CABP1
1773	hsa-miR-145-5p	MED13
1774	hsa-miR-145-5p	NET1
1775	hsa-miR-145-5p	CITED2
1776	hsa-miR-145-5p	ERLIN1
1777	hsa-miR-145-5p	IVNS1ABP
1778	hsa-miR-145-5p	GABARAPL2
1779	hsa-miR-145-5p	LARP4B
1780	hsa-miR-145-5p	PLCL2
1781	hsa-miR-145-5p	SRGAP2
1782	hsa-miR-145-5p	ABHD17B
1783	hsa-miR-145-5p	PHF21A
1784	hsa-miR-145-5p	YTHDF2
1785	hsa-miR-145-5p	RAB14
1786	hsa-miR-145-5p	ARGLU1
1787	hsa-miR-145-5p	SLC25A36
1788	hsa-miR-145-5p	UBA6
1789	hsa-miR-145-5p	CCNL1
1790	hsa-miR-145-5p	ZSWIM6
1791	hsa-miR-145-5p	KLHL15
1792	hsa-miR-145-5p	ADPGK
1793	hsa-miR-145-5p	VASN
1794	hsa-miR-145-5p	ZNF618
1795	hsa-miR-145-5p	TMEM178A
1796	hsa-miR-145-5p	SLITRK4
1797	hsa-miR-145-5p	CABP7
1798	hsa-miR-145-5p	IPMK
1799	hsa-miR-145-5p	CASZ1
1800	hsa-miR-145-5p	DDR1
1801	hsa-miR-145-5p	SLC25A25
1802	hsa-miR-145-5p	AHDC1
1803	hsa-miR-145-5p	GLIS3
1804	hsa-miR-145-5p	ABR
1805	hsa-miR-145-5p	ANGPT2
1806	hsa-miR-145-5p	C17orf104
1807	hsa-miR-145-5p	RIMS1
1808	hsa-miR-145-5p	SLC1A2
1809	hsa-miR-145-5p	ZFYVE9
1810	hsa-miR-145-5p	THRAP3
1811	hsa-miR-145-5p	MAGI2
1812	hsa-miR-145-5p	KIAA0355
1813	hsa-miR-145-5p	INO80
1814	hsa-miR-145-5p	NUDT4
1815	hsa-miR-145-5p	CAMK1D
1816	hsa-miR-145-5p	SEMA6A
1817	hsa-miR-145-5p	GLIS1
1818	hsa-miR-145-5p	RBM45
1819	hsa-miR-16-5p	UBE2Q1
1820	hsa-miR-16-5p	TP53INP1
1821	hsa-miR-16-5p	HDGF
1822	hsa-miR-16-5p	LYPLA2
1823	hsa-miR-16-5p	GPN1
1824	hsa-miR-16-5p	ARL8B
1825	hsa-miR-16-5p	G2E3
1826	hsa-miR-16-5p	GPR153
1827	hsa-miR-16-5p	ZNF629
1828	hsa-miR-16-5p	NFRKB
1829	hsa-miR-16-5p	TXNRD3
1830	hsa-miR-16-5p	GAREM
1831	hsa-miR-16-5p	PHLDA3
1832	hsa-miR-16-5p	G0S2
1833	hsa-miR-145-5p	CDK6
1834	hsa-miR-145-5p	TPM4
1835	hsa-miR-145-5p	CNOT6
1836	hsa-miR-145-5p	TRIM2
1837	hsa-miR-145-5p	CTGF
1838	hsa-miR-145-5p	RASA1
1839	hsa-miR-145-5p	CTNNBIP1
1840	hsa-miR-145-5p	CBFB
1841	hsa-miR-145-5p	FBXO28
1842	hsa-miR-145-5p	USP46
1843	hsa-miR-145-5p	RTKN
1844	hsa-miR-145-5p	ACTB
1845	hsa-miR-145-5p	ACTG1
1846	hsa-miR-145-5p	AP1G1
1847	hsa-miR-145-5p	KLF5
1848	hsa-miR-145-5p	CAPZB
1849	hsa-miR-145-5p	CLTC
1850	hsa-miR-145-5p	CSTF3
1851	hsa-miR-145-5p	DAB2
1852	hsa-miR-145-5p	DUSP6
1853	hsa-miR-145-5p	ERG
1854	hsa-miR-145-5p	FLI1
1855	hsa-miR-145-5p	FLT1
1856	hsa-miR-145-5p	HSPA5
1857	hsa-miR-145-5p	LOX
1858	hsa-miR-145-5p	SMAD3
1859	hsa-miR-23a-3p	MAPK14
1860	hsa-miR-23a-3p	DLX1
1861	hsa-miR-23a-3p	SLC1A3
1862	hsa-miR-23a-3p	TBCA
1863	hsa-miR-23a-3p	NUDT21
1864	hsa-miR-23a-3p	FAM46C
1865	hsa-miR-23a-3p	ELOVL2
1866	hsa-miR-23a-3p	BLOC1S5
1867	hsa-let-7a-5p	SOST
1868	hsa-let-7a-5p	CSRNP3
1869	hsa-let-7a-5p	CTHRC1
1870	hsa-let-7a-5p	ARL6IP6
1871	hsa-let-7a-5p	RAG1
1872	hsa-let-7a-5p	HTR1E
1873	hsa-let-7a-5p	EPHB1
1874	hsa-let-7a-5p	ACTR10
1875	hsa-let-7a-5p	ASPHD2
1876	hsa-let-7f-5p	SUCLG2
1877	hsa-let-7f-5p	SLC16A10
1878	hsa-let-7f-5p	ATP7B
1879	hsa-let-7f-5p	HBEGF
1880	hsa-let-7f-5p	EZH1
1881	hsa-let-7f-5p	MEST
1882	hsa-let-7f-5p	CDK14
1883	hsa-let-7f-5p	NMNAT2
1884	hsa-miR-21-5p	YAP1
1885	hsa-miR-21-5p	JAG1
1886	hsa-miR-21-5p	MPRIP
1887	hsa-miR-21-5p	DUSP8
1888	hsa-miR-21-5p	SCML2
1889	hsa-miR-21-5p	STAG2
1890	hsa-miR-21-5p	PELI1
1891	hsa-miR-21-5p	PLEKHA1
1892	hsa-miR-21-5p	AP1AR
1893	hsa-miR-21-5p	GLIS2
1894	hsa-let-7a-5p	FAM208A
1895	hsa-let-7f-5p	STK24
1896	hsa-miR-23a-3p	LONRF2
1897	hsa-miR-125b-5p	ZNF281
1898	hsa-miR-125b-5p	TSPAN12
1899	hsa-miR-125b-5p	SH3BP4
1900	hsa-miR-125b-5p	TAF5L
1901	hsa-miR-125b-5p	GRHL1
1902	hsa-miR-125b-5p	ZFYVE1
1903	hsa-miR-125b-5p	TMED9
1904	hsa-miR-125b-5p	RALGPS2
1905	hsa-miR-125b-5p	UBR7
1906	hsa-miR-125b-5p	UBE2W
1907	hsa-miR-125b-5p	PI4K2B
1908	hsa-miR-125b-5p	ZDHHC7
1909	hsa-miR-125b-5p	EIF5A2
1910	hsa-miR-125b-5p	MTUS1
1911	hsa-miR-125b-5p	IKZF4
1912	hsa-miR-125b-5p	TMEM168
1913	hsa-miR-125b-5p	COPS7B
1914	hsa-miR-125b-5p	ELOVL6
1915	hsa-miR-125b-5p	VPS37B
1916	hsa-miR-125b-5p	PCGF6
1917	hsa-miR-125b-5p	ZNRF3
1918	hsa-miR-125b-5p	ANKRD44
1919	hsa-miR-125b-5p	FOXQ1
1920	hsa-miR-125b-5p	SNX18
1921	hsa-miR-125b-5p	ANTXR2
1922	hsa-miR-125b-5p	TMEM161B
1923	hsa-miR-125b-5p	ABHD3
1924	hsa-miR-125b-5p	TMEM136
1925	hsa-miR-125b-5p	RASGEF1A
1926	hsa-miR-125b-5p	REEP3
1927	hsa-miR-125b-5p	TMEM170B
1928	hsa-miR-125b-5p	BRPF1
1929	hsa-miR-125b-5p	RPS6KA1
1930	hsa-miR-125b-5p	NRG3
1931	hsa-miR-125b-5p	FAM131B
1932	hsa-miR-125b-5p	CAMSAP3
1933	hsa-miR-125b-5p	2023-09-08
1934	hsa-miR-125b-5p	ZBTB37
1935	hsa-miR-125b-5p	KLC2
1936	hsa-miR-125b-5p	SLC24A2
1937	hsa-miR-125b-5p	TSHZ2
1938	hsa-miR-125b-5p	PHACTR3
1939	hsa-miR-125b-5p	ADAM11
1940	hsa-miR-125b-5p	PPP2CA
1941	hsa-miR-125b-5p	IER2
1942	hsa-miR-125b-5p	CACNG2
1943	hsa-miR-125b-5p	DYNLT3
1944	hsa-miR-125b-5p	STXBP5L
1945	hsa-miR-125b-5p	ZBTB7A
1946	hsa-miR-125b-5p	RBM7
1947	hsa-miR-125b-5p	CECR2
1948	hsa-miR-125b-5p	KCNH7
1949	hsa-miR-125b-5p	WIPF2
1950	hsa-miR-125b-5p	MAP2K7
1951	hsa-miR-125b-5p	MAMDC2
1952	hsa-miR-125b-5p	TMEM132E
1953	hsa-miR-125b-5p	KIAA1598
1954	hsa-miR-125b-5p	ARCN1
1955	hsa-miR-125b-5p	SLC7A1
1956	hsa-miR-125b-5p	BMPR2
1957	hsa-miR-125b-5p	TDG
1958	hsa-miR-125b-5p	GOLGA5
1959	hsa-miR-125b-5p	NT5DC1
1960	hsa-miR-125b-5p	JMY
1961	hsa-miR-125b-5p	CREB1
1962	hsa-miR-125b-5p	APC
1963	hsa-miR-125b-5p	ST18
1964	hsa-miR-125b-5p	SET
1965	hsa-miR-125b-5p	ETV6
1966	hsa-miR-125b-5p	CELSR2
1967	hsa-miR-125b-5p	NCAM1
1968	hsa-miR-125b-5p	ENTPD4
1969	hsa-miR-125b-5p	MARK1
1970	hsa-miR-125b-5p	HAPLN1
1971	hsa-miR-125b-5p	CSNK2A1
1972	hsa-miR-125b-5p	ECE1
1973	hsa-miR-125b-5p	GPC4
1974	hsa-miR-125b-5p	FGFR2
1975	hsa-miR-125b-5p	GRB10
1976	hsa-miR-125b-5p	GRIN2A
1977	hsa-miR-125b-5p	ITGA9
1978	hsa-miR-125b-5p	KCNS3
1979	hsa-miR-125b-5p	LIFR
1980	hsa-miR-125b-5p	LNPEP
1981	hsa-miR-125b-5p	PCDH7
1982	hsa-miR-125b-5p	RET
1983	hsa-miR-125b-5p	ATXN7
1984	hsa-miR-125b-5p	SEL1L
1985	hsa-miR-125b-5p	ZNF148
1986	hsa-miR-125b-5p	VEZF1
1987	hsa-miR-125b-5p	SLC16A6
1988	hsa-miR-125b-5p	TBX4
1989	hsa-miR-125b-5p	NCOR2
1990	hsa-miR-125b-5p	FAM65B
1991	hsa-miR-125b-5p	PHF16
1992	hsa-miR-125b-5p	ZNF518A
1993	hsa-miR-125b-5p	WDR1
1994	hsa-miR-125b-5p	DNAL4
1995	hsa-miR-125b-5p	SLC25A15
1996	hsa-miR-125b-5p	ABCC4
1997	hsa-miR-125b-5p	PAPOLA
1998	hsa-miR-125b-5p	CDK19
[truncated: 2,246 more rows]

## Sheet: TarBase
Supplementary Table 3-3. Target genes of miRNA predicted by TarBase
	miRNA ID	Target Gene Symbol
1	hsa-miR-23a-3p	CXCL12
2	hsa-miR-23a-3p	PTEN
3	hsa-miR-23a-3p	DLL1
4	hsa-miR-23a-3p	CLOCK
5	hsa-miR-23a-3p	SMC1A
6	hsa-miR-23a-3p	FBXW11
7	hsa-miR-23a-3p	BCL2
8	hsa-miR-23a-3p	NCOA3
9	hsa-miR-23a-3p	MCL1
10	hsa-miR-23a-3p	E2F3
11	hsa-miR-23a-3p	GJA1
12	hsa-miR-23a-3p	CDK6
13	hsa-miR-23a-3p	HSPD1
14	hsa-miR-23a-3p	SLC16A1
15	hsa-miR-23a-3p	VEZT
16	hsa-miR-23a-3p	THBS1
17	hsa-miR-23a-3p	TGFBR2
18	hsa-miR-23a-3p	RB1
19	hsa-miR-23a-3p	CD164
20	hsa-miR-23a-3p	GAS2L1
21	hsa-miR-23a-3p	LAMC1
22	hsa-miR-23a-3p	ACAA2
23	hsa-miR-23a-3p	ERH
24	hsa-miR-23a-3p	UHMK1
25	hsa-miR-23a-3p	RAB11FIP2
26	hsa-miR-23a-3p	LASP1
27	hsa-miR-23a-3p	RNF138
28	hsa-miR-23a-3p	MTMR12
29	hsa-miR-23a-3p	TRAPPC3
30	hsa-miR-23a-3p	EML4
31	hsa-miR-23a-3p	BLCAP
32	hsa-miR-23a-3p	PLEKHB2
33	hsa-miR-23a-3p	TRIM2
34	hsa-miR-23a-3p	ARHGAP29
35	hsa-miR-23a-3p	ARF3
36	hsa-miR-23a-3p	LZTFL1
37	hsa-miR-23a-3p	DHX15
38	hsa-miR-23a-3p	CLCN3
39	hsa-miR-23a-3p	LMNB1
40	hsa-miR-23a-3p	CPNE3
41	hsa-miR-23a-3p	DHCR24
42	hsa-miR-23a-3p	MYH9
43	hsa-miR-23a-3p	MAPK1IP1L
44	hsa-miR-23a-3p	OSBPL8
45	hsa-miR-23a-3p	SMAD5
46	hsa-miR-23a-3p	GMCL1
47	hsa-miR-23a-3p	LRRC58
48	hsa-miR-23a-3p	NFIB
49	hsa-miR-23a-3p	NCOA2
50	hsa-miR-23a-3p	PTK2
51	hsa-miR-23a-3p	CCND1
52	hsa-miR-23a-3p	ESR1
53	hsa-miR-23a-3p	SLC7A1
54	hsa-miR-23a-3p	TUSC2
55	hsa-miR-23a-3p	TJP1
56	hsa-miR-23a-3p	CAMTA1
57	hsa-miR-23a-3p	CD44
58	hsa-miR-23a-3p	BMPR2
59	hsa-miR-23a-3p	IL6R
60	hsa-miR-23a-3p	APAF1
61	hsa-miR-23a-3p	CFL2
62	hsa-miR-23a-3p	SP1
63	hsa-miR-23a-3p	CDC25A
64	hsa-miR-23a-3p	MYC
65	hsa-miR-23a-3p	BACH1
66	hsa-miR-23a-3p	MATR3
67	hsa-miR-23a-3p	DNMT3A
68	hsa-miR-23a-3p	COL4A1
69	hsa-miR-23a-3p	COL4A2
70	hsa-miR-23a-3p	HMGA2
71	hsa-miR-23a-3p	ADCY6
72	hsa-miR-23a-3p	CCNG1
73	hsa-miR-23a-3p	SERBP1
74	hsa-miR-23a-3p	HMGB1
75	hsa-miR-23a-3p	EGFR
76	hsa-miR-23a-3p	RAB21
77	hsa-miR-23a-3p	SKAP2
78	hsa-miR-23a-3p	TJP2
79	hsa-miR-23a-3p	TRIP11
80	hsa-miR-23a-3p	PHF19
81	hsa-miR-23a-3p	GNAI3
82	hsa-miR-23a-3p	PGRMC2
83	hsa-miR-23a-3p	ARFIP1
84	hsa-miR-23a-3p	CTNND1
85	hsa-miR-23a-3p	AHR
86	hsa-miR-23a-3p	QSER1
87	hsa-miR-23a-3p	HEBP2
88	hsa-miR-23a-3p	APEX2
89	hsa-miR-23a-3p	DCTD
90	hsa-miR-23a-3p	NEK6
91	hsa-miR-23a-3p	RPIA
92	hsa-miR-23a-3p	ANKRD52
93	hsa-miR-23a-3p	STK4
94	hsa-miR-23a-3p	NIN
95	hsa-miR-23a-3p	BAZ1A
96	hsa-miR-23a-3p	INSIG2
97	hsa-miR-23a-3p	ACTR1A
98	hsa-miR-23a-3p	ASXL2
99	hsa-miR-23a-3p	CEP63
100	hsa-miR-23a-3p	C17orf80
101	hsa-miR-23a-3p	PRIM1
102	hsa-miR-23a-3p	HSP90B1
103	hsa-miR-23a-3p	UGP2
104	hsa-miR-23a-3p	WIPF1
105	hsa-miR-23a-3p	ADAMTS1
106	hsa-miR-23a-3p	CASP7
107	hsa-miR-23a-3p	CLU
108	hsa-miR-23a-3p	JARID2
109	hsa-miR-23a-3p	IQGAP1
110	hsa-miR-23a-3p	PIK3R1
111	hsa-miR-23a-3p	NOTCH2
112	hsa-miR-23a-3p	IRAK1
113	hsa-miR-23a-3p	CASP3
114	hsa-miR-23a-3p	ATXN1
115	hsa-miR-23a-3p	EZH2
116	hsa-miR-23a-3p	MAPK9
117	hsa-miR-23a-3p	DICER1
118	hsa-miR-23a-3p	HIF1A
119	hsa-miR-23a-3p	ABL1
120	hsa-miR-23a-3p	RCOR1
121	hsa-miR-23a-3p	MET
122	hsa-miR-23a-3p	TGFBR3
123	hsa-miR-23a-3p	TOPORS
124	hsa-miR-23a-3p	PPIF
125	hsa-miR-23a-3p	MEIS1
126	hsa-miR-23a-3p	NACC1
127	hsa-miR-23a-3p	NFE2L1
128	hsa-miR-23a-3p	MBNL2
129	hsa-miR-23a-3p	CAPRIN1
130	hsa-miR-23a-3p	CDH1
131	hsa-miR-23a-3p	LARP4
132	hsa-miR-23a-3p	ATP6V1B2
133	hsa-miR-23a-3p	FOXO3
134	hsa-miR-23a-3p	AGO1
135	hsa-miR-23a-3p	AGO2
136	hsa-miR-23a-3p	AGO3
137	hsa-miR-23a-3p	FSCN1
138	hsa-miR-23a-3p	BNIP3L
139	hsa-miR-23a-3p	ERBB4
140	hsa-miR-23a-3p	RHOB
141	hsa-miR-23a-3p	BLMH
142	hsa-miR-23a-3p	TNRC6A
143	hsa-miR-23a-3p	SNCA
144	hsa-miR-23a-3p	USP46
145	hsa-miR-23a-3p	RDX
146	hsa-miR-23a-3p	SOD2
147	hsa-miR-23a-3p	TNPO1
148	hsa-miR-23a-3p	VHL
149	hsa-miR-23a-3p	FOXJ3
150	hsa-miR-23a-3p	TRIB1
151	hsa-miR-23a-3p	ANXA11
152	hsa-miR-23a-3p	WNK1
153	hsa-miR-23a-3p	SATB2
154	hsa-miR-23a-3p	VAMP4
155	hsa-miR-23a-3p	ELAVL1
156	hsa-miR-23a-3p	STX12
157	hsa-miR-23a-3p	RAD21
158	hsa-miR-23a-3p	EPB41L3
159	hsa-miR-23a-3p	VMP1
160	hsa-miR-23a-3p	ABCA4
161	hsa-miR-23a-3p	ACADM
162	hsa-miR-23a-3p	ACAT1
163	hsa-miR-23a-3p	ACTN2
164	hsa-miR-23a-3p	ACVR2B
165	hsa-miR-23a-3p	ADAM10
166	hsa-miR-23a-3p	ADD3
167	hsa-miR-23a-3p	ADH5
168	hsa-miR-23a-3p	AP1G1
169	hsa-miR-23a-3p	ANPEP
170	hsa-miR-23a-3p	ANXA2
171	hsa-miR-23a-3p	XIAP
172	hsa-miR-23a-3p	APLP2
173	hsa-miR-23a-3p	ARHGAP5
174	hsa-miR-23a-3p	ARNT
175	hsa-miR-23a-3p	STS
176	hsa-miR-23a-3p	ASNS
177	hsa-miR-23a-3p	ZFHX3
178	hsa-miR-23a-3p	ATF4
179	hsa-miR-23a-3p	ATP6V1C1
180	hsa-miR-23a-3p	ATP6V1E1
181	hsa-miR-23a-3p	ATP6V0A1
182	hsa-miR-23a-3p	ATRX
183	hsa-miR-23a-3p	AUH
184	hsa-miR-23a-3p	BCAT1
185	hsa-miR-23a-3p	BLM
186	hsa-miR-23a-3p	BNIP2
187	hsa-miR-23a-3p	ZFP36L1
188	hsa-miR-23a-3p	KLF5
189	hsa-miR-23a-3p	BTG1
190	hsa-miR-23a-3p	CA2
191	hsa-miR-23a-3p	CACNB4
192	hsa-miR-23a-3p	CALM2
193	hsa-miR-23a-3p	CCNB1
194	hsa-miR-23a-3p	CCNT2
195	hsa-miR-23a-3p	CD9
196	hsa-miR-23a-3p	CDK9
197	hsa-miR-23a-3p	CENPE
198	hsa-miR-23a-3p	CHD1
199	hsa-miR-23a-3p	CHD4
200	hsa-miR-23a-3p	CHML
201	hsa-miR-23a-3p	AP1S1
202	hsa-miR-23a-3p	CLTA
203	hsa-miR-23a-3p	CLTC
204	hsa-miR-23a-3p	CNN2
205	hsa-miR-23a-3p	COL6A1
206	hsa-miR-23a-3p	CPOX
207	hsa-miR-23a-3p	CSE1L
208	hsa-miR-23a-3p	CSNK1G3
209	hsa-miR-23a-3p	CSNK2A1
210	hsa-miR-23a-3p	CTBP2
211	hsa-miR-23a-3p	CTNNA1
212	hsa-miR-23a-3p	CTNNB1
213	hsa-miR-23a-3p	CYB561
214	hsa-miR-23a-3p	CYP51A1
215	hsa-miR-23a-3p	DDX3X
216	hsa-miR-23a-3p	DPYSL3
217	hsa-miR-23a-3p	DSG2
218	hsa-miR-23a-3p	DUSP5
219	hsa-miR-23a-3p	DYRK1A
220	hsa-miR-23a-3p	LPAR1
221	hsa-miR-23a-3p	EPHA2
222	hsa-miR-23a-3p	EIF4E
223	hsa-miR-23a-3p	EIF4EBP2
224	hsa-miR-23a-3p	SLC29A1
225	hsa-miR-23a-3p	EPAS1
226	hsa-miR-23a-3p	ETV1
227	hsa-miR-23a-3p	EXT2
228	hsa-miR-23a-3p	BPTF
229	hsa-miR-23a-3p	FGF7
230	hsa-miR-23a-3p	FHL2
231	hsa-miR-23a-3p	FLII
232	hsa-miR-23a-3p	FLNC
233	hsa-miR-23a-3p	FNTA
234	hsa-miR-23a-3p	FRZB
235	hsa-miR-23a-3p	FTH1
236	hsa-miR-23a-3p	FYN
237	hsa-miR-23a-3p	GABRB3
238	hsa-miR-23a-3p	NR6A1
239	hsa-miR-23a-3p	GDI1
240	hsa-miR-23a-3p	GFPT1
241	hsa-miR-23a-3p	GLO1
242	hsa-miR-23a-3p	GLS
243	hsa-miR-23a-3p	GPI
244	hsa-miR-23a-3p	GPR37
245	hsa-miR-23a-3p	GRB7
246	hsa-miR-23a-3p	NR3C1
247	hsa-miR-23a-3p	GSK3B
248	hsa-miR-23a-3p	GSPT1
249	hsa-miR-23a-3p	MSH6
250	hsa-miR-23a-3p	GTF2A1
251	hsa-miR-23a-3p	GUCY1A2
252	hsa-miR-23a-3p	HAS2
253	hsa-miR-23a-3p	HCCS
254	hsa-miR-23a-3p	HTT
255	hsa-miR-23a-3p	HDAC2
256	hsa-miR-23a-3p	HDLBP
257	hsa-miR-23a-3p	HIC1
258	hsa-miR-23a-3p	UBE2K
259	hsa-miR-23a-3p	HLA-A
260	hsa-miR-23a-3p	HMGB2
261	hsa-miR-23a-3p	HMGCR
262	hsa-miR-23a-3p	HMGCS1
263	hsa-miR-23a-3p	HNRNPD
264	hsa-miR-23a-3p	HNRNPU
265	hsa-miR-23a-3p	DNAJA1
266	hsa-miR-23a-3p	DNAJB1
267	hsa-miR-23a-3p	IDI1
268	hsa-miR-23a-3p	IFIT2
269	hsa-miR-23a-3p	IFNAR2
270	hsa-miR-23a-3p	IFNG
271	hsa-miR-23a-3p	IL6ST
272	hsa-miR-23a-3p	IMPA1
273	hsa-miR-23a-3p	INPP5A
274	hsa-miR-23a-3p	INSIG1
275	hsa-miR-23a-3p	INSR
276	hsa-miR-23a-3p	EIF3E
277	hsa-miR-23a-3p	ITGA6
278	hsa-miR-23a-3p	IREB2
279	hsa-miR-23a-3p	ITGA1
280	hsa-miR-23a-3p	ITGAV
281	hsa-miR-23a-3p	ITGB1
282	hsa-miR-23a-3p	ITGB8
283	hsa-miR-23a-3p	ITPR1
284	hsa-miR-23a-3p	ITPR2
285	hsa-miR-23a-3p	IVD
286	hsa-miR-23a-3p	KCNK1
287	hsa-miR-23a-3p	KCNMA1
288	hsa-miR-23a-3p	KDR
289	hsa-miR-23a-3p	KIF5B
290	hsa-miR-23a-3p	KPNA1
291	hsa-miR-23a-3p	KPNA4
292	hsa-miR-23a-3p	KPNA5
293	hsa-miR-23a-3p	LAMP1
294	hsa-miR-23a-3p	LBR
295	hsa-miR-23a-3p	LDHB
296	hsa-miR-23a-3p	LIFR
297	hsa-miR-23a-3p	LIG3
298	hsa-miR-23a-3p	ABLIM1
299	hsa-miR-23a-3p	LMO7
300	hsa-miR-23a-3p	LPP
301	hsa-miR-23a-3p	LSAMP
302	hsa-miR-23a-3p	SMAD4
303	hsa-miR-23a-3p	MAP1A
304	hsa-miR-23a-3p	MAP1B
305	hsa-miR-23a-3p	MAP4
306	hsa-miR-23a-3p	MAT2A
307	hsa-miR-23a-3p	MBNL1
308	hsa-miR-23a-3p	MCM3
309	hsa-miR-23a-3p	MCM4
310	hsa-miR-23a-3p	MCM7
311	hsa-miR-23a-3p	CD46
312	hsa-miR-23a-3p	MDK
313	hsa-miR-23a-3p	MDM2
314	hsa-miR-23a-3p	MEF2C
315	hsa-miR-23a-3p	MEIS2
316	hsa-miR-23a-3p	MAP3K1
317	hsa-miR-23a-3p	MGP
318	hsa-miR-23a-3p	MKI67
319	hsa-miR-23a-3p	MKLN1
320	hsa-miR-23a-3p	MAP3K9
321	hsa-miR-23a-3p	MAP3K11
322	hsa-miR-23a-3p	TRIM37
323	hsa-miR-23a-3p	MYD88
324	hsa-miR-23a-3p	MYO5B
325	hsa-miR-23a-3p	MYO6
326	hsa-miR-23a-3p	MYO9A
327	hsa-miR-23a-3p	PPP1R12A
328	hsa-miR-23a-3p	HNRNPM
329	hsa-miR-23a-3p	NAP1L1
330	hsa-miR-23a-3p	NAP1L2
331	hsa-miR-23a-3p	NCAM2
332	hsa-miR-23a-3p	NCBP1
333	hsa-miR-23a-3p	NEFH
334	hsa-miR-23a-3p	NF1
335	hsa-miR-23a-3p	NFATC3
336	hsa-miR-23a-3p	NFE2L2
337	hsa-miR-23a-3p	NONO
338	hsa-miR-23a-3p	CNOT4
339	hsa-miR-23a-3p	PNP
340	hsa-miR-23a-3p	SLC11A2
341	hsa-miR-23a-3p	NT5E
342	hsa-miR-23a-3p	NUCB1
343	hsa-miR-23a-3p	NUMA1
344	hsa-miR-23a-3p	NUP98
345	hsa-miR-23a-3p	OAZ2
346	hsa-miR-23a-3p	OPA1
347	hsa-miR-23a-3p	OXCT1
348	hsa-miR-23a-3p	PEBP1
349	hsa-miR-23a-3p	FURIN
350	hsa-miR-23a-3p	PAFAH1B1
351	hsa-miR-23a-3p	PAFAH1B2
352	hsa-miR-23a-3p	PAK2
353	hsa-miR-23a-3p	PAK3
354	hsa-miR-23a-3p	PCBP1
355	hsa-miR-23a-3p	PCDH7
356	hsa-miR-23a-3p	PCDH9
357	hsa-miR-23a-3p	PCK2
358	hsa-miR-23a-3p	CDK17
359	hsa-miR-23a-3p	PDK4
360	hsa-miR-23a-3p	PDPK1
361	hsa-miR-23a-3p	PFKP
362	hsa-miR-23a-3p	PFN2
363	hsa-miR-23a-3p	SERPINE2
364	hsa-miR-23a-3p	PIK3C2A
365	hsa-miR-23a-3p	PIK3CB
366	hsa-miR-23a-3p	PIP4K2A
367	hsa-miR-23a-3p	PLCB4
368	hsa-miR-23a-3p	PMP2
369	hsa-miR-23a-3p	UBL3
370	hsa-miR-23a-3p	POLR2A
371	hsa-miR-23a-3p	PON2
372	hsa-miR-23a-3p	PPA1
373	hsa-miR-23a-3p	PPAT
374	hsa-miR-23a-3p	PPM1A
375	hsa-miR-23a-3p	PPP1CB
376	hsa-miR-23a-3p	PPP1CC
377	hsa-miR-23a-3p	PPP3R1
378	hsa-miR-23a-3p	PPT1
379	hsa-miR-23a-3p	PRKAA1
380	hsa-miR-23a-3p	PRKAA2
381	hsa-miR-23a-3p	PRKACB
382	hsa-miR-23a-3p	PKIA
383	hsa-miR-23a-3p	PRKAR1A
384	hsa-miR-23a-3p	PRKCA
385	hsa-miR-23a-3p	PRKCB
386	hsa-miR-23a-3p	MAPK1
387	hsa-miR-23a-3p	MAP2K5
388	hsa-miR-23a-3p	PRLR
389	hsa-miR-23a-3p	PRNP
390	hsa-miR-23a-3p	PRRG1
391	hsa-miR-23a-3p	PSAP
392	hsa-miR-23a-3p	PSEN1
393	hsa-miR-23a-3p	PSME1
394	hsa-miR-23a-3p	PTGS1
395	hsa-miR-23a-3p	PTPN4
396	hsa-miR-23a-3p	PTPN11
397	hsa-miR-23a-3p	PTPRG
398	hsa-miR-23a-3p	PTPRJ
399	hsa-miR-23a-3p	PTX3
400	hsa-miR-23a-3p	PURA
401	hsa-miR-23a-3p	PURB
402	hsa-miR-23a-3p	ABCD4
403	hsa-miR-23a-3p	PXN
404	hsa-miR-23a-3p	PYCR1
405	hsa-miR-23a-3p	PYGB
406	hsa-miR-23a-3p	RAB5B
407	hsa-miR-23a-3p	KDM5A
408	hsa-miR-23a-3p	RCN1
409	hsa-miR-23a-3p	REL
410	hsa-miR-23a-3p	RNF4
411	hsa-miR-23a-3p	RPL31
412	hsa-miR-23a-3p	RPN1
413	hsa-miR-23a-3p	RPS6KB1
414	hsa-miR-23a-3p	RREB1
415	hsa-miR-23a-3p	SORT1
416	hsa-miR-23a-3p	SAFB
417	hsa-miR-23a-3p	SATB1
418	hsa-miR-23a-3p	MSMO1
419	hsa-miR-23a-3p	SC5D
420	hsa-miR-23a-3p	SDCBP
421	hsa-miR-23a-3p	SELPLG
422	hsa-miR-23a-3p	MAP2K4
423	hsa-miR-23a-3p	SRSF1
424	hsa-miR-23a-3p	SRSF6
425	hsa-miR-23a-3p	SGK1
426	hsa-miR-23a-3p	SIAH1
427	hsa-miR-23a-3p	SKIL
428	hsa-miR-23a-3p	SLC1A1
429	hsa-miR-23a-3p	SLC5A3
430	hsa-miR-23a-3p	SLC20A1
431	hsa-miR-23a-3p	SLC25A1
432	hsa-miR-23a-3p	SMARCC1
433	hsa-miR-23a-3p	SMS
434	hsa-miR-23a-3p	SNRPC
435	hsa-miR-23a-3p	SNTB2
436	hsa-miR-23a-3p	SPTBN1
437	hsa-miR-23a-3p	SSR3
438	hsa-miR-23a-3p	AURKA
439	hsa-miR-23a-3p	STRN
440	hsa-miR-23a-3p	STYX
441	hsa-miR-23a-3p	SYT1
442	hsa-miR-23a-3p	SYT4
443	hsa-miR-23a-3p	TBCA
444	hsa-miR-23a-3p	TERF2
445	hsa-miR-23a-3p	TFRC
446	hsa-miR-23a-3p	TGIF1
447	hsa-miR-23a-3p	KLF10
448	hsa-miR-23a-3p	TIMP2
449	hsa-miR-23a-3p	TMPO
450	hsa-miR-23a-3p	TNFAIP3
451	hsa-miR-23a-3p	TOP2A
452	hsa-miR-23a-3p	TOP2B
453	hsa-miR-23a-3p	TRIO
454	hsa-miR-23a-3p	TSC1
455	hsa-miR-23a-3p	TSNAX
456	hsa-miR-23a-3p	TTC3
457	hsa-miR-23a-3p	TULP3
458	hsa-miR-23a-3p	TXNRD1
459	hsa-miR-23a-3p	UBB
460	hsa-miR-23a-3p	UBE2D1
461	hsa-miR-23a-3p	UBE2D3
462	hsa-miR-23a-3p	UBE2V2
463	hsa-miR-23a-3p	UBE3A
464	hsa-miR-23a-3p	UTRN
465	hsa-miR-23a-3p	VCP
466	hsa-miR-23a-3p	VIP
467	hsa-miR-23a-3p	VLDLR
468	hsa-miR-23a-3p	WEE1
469	hsa-miR-23a-3p	XPO1
470	hsa-miR-23a-3p	YY1
471	hsa-miR-23a-3p	YWHAE
472	hsa-miR-23a-3p	YWHAG
473	hsa-miR-23a-3p	ZNF711
474	hsa-miR-23a-3p	ZNF708
475	hsa-miR-23a-3p	ZBTB25
476	hsa-miR-23a-3p	ZNF85
477	hsa-miR-23a-3p	ZNF141
478	hsa-miR-23a-3p	TRIM25
479	hsa-miR-23a-3p	ZNF148
480	hsa-miR-23a-3p	VEZF1
481	hsa-miR-23a-3p	ZNF195
482	hsa-miR-23a-3p	ZMYM2
483	hsa-miR-23a-3p	ZNF208
484	hsa-miR-23a-3p	ZNF217
485	hsa-miR-23a-3p	ZNF230
486	hsa-miR-23a-3p	ZNF236
487	hsa-miR-23a-3p	SLC30A1
488	hsa-miR-23a-3p	LUZP1
489	hsa-miR-23a-3p	CSDE1
490	hsa-miR-23a-3p	PXDN
491	hsa-miR-23a-3p	MOGS
492	hsa-miR-23a-3p	REEP5
493	hsa-miR-23a-3p	DDX39B
494	hsa-miR-23a-3p	TFPI2
495	hsa-miR-23a-3p	NUP214
496	hsa-miR-23a-3p	MLLT10
497	hsa-miR-23a-3p	CCDC6
498	hsa-miR-23a-3p	PTP4A2
499	hsa-miR-23a-3p	USP5
500	hsa-miR-23a-3p	KMT2D
501	hsa-miR-23a-3p	COIL
502	hsa-miR-23a-3p	SYMPK
503	hsa-miR-23a-3p	NRIP1
504	hsa-miR-23a-3p	USP9X
505	hsa-miR-23a-3p	FZD4
506	hsa-miR-23a-3p	PIP5K1A
507	hsa-miR-23a-3p	SRPX
508	hsa-miR-23a-3p	ULK1
509	hsa-miR-23a-3p	STK24
510	hsa-miR-23a-3p	CUL3
511	hsa-miR-23a-3p	CUL2
512	hsa-miR-23a-3p	CUL1
513	hsa-miR-23a-3p	CDC42BPA
514	hsa-miR-23a-3p	RGS5
515	hsa-miR-23a-3p	PKP4
516	hsa-miR-23a-3p	GCM1
517	hsa-miR-23a-3p	CGGBP1
518	hsa-miR-23a-3p	DEGS1
519	hsa-miR-23a-3p	KHSRP
520	hsa-miR-23a-3p	RUVBL1
521	hsa-miR-23a-3p	USO1
522	hsa-miR-23a-3p	CDK13
523	hsa-miR-23a-3p	PDE8B
524	hsa-miR-23a-3p	KCNK5
525	hsa-miR-23a-3p	TNKS
526	hsa-miR-23a-3p	EIF4G3
527	hsa-miR-23a-3p	STX16
528	hsa-miR-23a-3p	CDC23
529	hsa-miR-23a-3p	B3GALNT1
530	hsa-miR-23a-3p	NOL4
531	hsa-miR-23a-3p	CDS2
532	hsa-miR-23a-3p	SNAP23
533	hsa-miR-23a-3p	MPDZ
534	hsa-miR-23a-3p	TNFRSF10B
535	hsa-miR-23a-3p	GMPS
536	hsa-miR-23a-3p	SYNJ1
537	hsa-miR-23a-3p	ST3GAL5
538	hsa-miR-23a-3p	FUBP1
539	hsa-miR-23a-3p	BUD31
540	hsa-miR-23a-3p	AP1S2
541	hsa-miR-23a-3p	BAZ1B
542	hsa-miR-23a-3p	UBE2M
543	hsa-miR-23a-3p	MTMR4
544	hsa-miR-23a-3p	LATS1
545	hsa-miR-23a-3p	SLC16A6
546	hsa-miR-23a-3p	SMC3
547	hsa-miR-23a-3p	DYRK1B
548	hsa-miR-23a-3p	REPS2
549	hsa-miR-23a-3p	DDX21
550	hsa-miR-23a-3p	VAPA
551	hsa-miR-23a-3p	TRIP12
552	hsa-miR-23a-3p	GTF3C3
553	hsa-miR-23a-3p	B4GALT6
554	hsa-miR-23a-3p	B4GALT5
555	hsa-miR-23a-3p	CNOT8
556	hsa-miR-23a-3p	SLC9A3R1
557	hsa-miR-23a-3p	NRXN3
558	hsa-miR-23a-3p	QKI
559	hsa-miR-23a-3p	HOMER1
560	hsa-miR-23a-3p	CHST3
561	hsa-miR-23a-3p	SLC4A7
562	hsa-miR-23a-3p	EI24
563	hsa-miR-23a-3p	CDC42BPB
564	hsa-miR-23a-3p	PREPL
565	hsa-miR-23a-3p	WTAP
566	hsa-miR-23a-3p	AKAP12
567	hsa-miR-23a-3p	PDIA4
568	hsa-miR-23a-3p	SEC24C
569	hsa-miR-23a-3p	MORF4L2
570	hsa-miR-23a-3p	CTR9
571	hsa-miR-23a-3p	GCC2
572	hsa-miR-23a-3p	LPIN2
573	hsa-miR-23a-3p	PHF14
574	hsa-miR-23a-3p	N4BP1
575	hsa-miR-23a-3p	GREB1
576	hsa-miR-23a-3p	PUM1
577	hsa-miR-23a-3p	USP6NL
578	hsa-miR-23a-3p	DOCK4
579	hsa-miR-23a-3p	SLK
580	hsa-miR-23a-3p	ZSCAN12
581	hsa-miR-23a-3p	TOX
582	hsa-miR-23a-3p	ZFYVE16
583	hsa-miR-23a-3p	RASSF2
584	hsa-miR-23a-3p	BCLAF1
585	hsa-miR-23a-3p	CKAP5
586	hsa-miR-23a-3p	MAML1
587	hsa-miR-23a-3p	SCRN1
588	hsa-miR-23a-3p	KEAP1
589	hsa-miR-23a-3p	DNAJC6
590	hsa-miR-23a-3p	ZNF518A
591	hsa-miR-23a-3p	CEP350
592	hsa-miR-23a-3p	PJA2
593	hsa-miR-23a-3p	TLK1
594	hsa-miR-23a-3p	ZC3H11A
595	hsa-miR-23a-3p	TOX4
596	hsa-miR-23a-3p	TBC1D4
597	hsa-miR-23a-3p	ZBED4
598	hsa-miR-23a-3p	NUAK1
599	hsa-miR-23a-3p	UBAP2L
600	hsa-miR-23a-3p	OXSR1
601	hsa-miR-23a-3p	MED13
602	hsa-miR-23a-3p	PTBP3
603	hsa-miR-23a-3p	GNPDA1
604	hsa-miR-23a-3p	ZBTB33
605	hsa-miR-23a-3p	ABCC5
606	hsa-miR-23a-3p	ACTR2
607	hsa-miR-23a-3p	ZNF263
608	hsa-miR-23a-3p	PDIA6
609	hsa-miR-23a-3p	RBM12
610	hsa-miR-23a-3p	ABI2
611	hsa-miR-23a-3p	WASF2
612	hsa-miR-23a-3p	PSME3
613	hsa-miR-23a-3p	STX6
614	hsa-miR-23a-3p	HNRNPR
615	hsa-miR-23a-3p	SPRY2
616	hsa-miR-23a-3p	STAM2
617	hsa-miR-23a-3p	UBE4B
618	hsa-miR-23a-3p	DNAJA2
619	hsa-miR-23a-3p	ZNF267
620	hsa-miR-23a-3p	RTN3
621	hsa-miR-23a-3p	LANCL1
622	hsa-miR-23a-3p	CITED2
623	hsa-miR-23a-3p	TUBB4B
624	hsa-miR-23a-3p	CEPT1
625	hsa-miR-23a-3p	ATP8A1
626	hsa-miR-23a-3p	SEC24B
627	hsa-miR-23a-3p	ZBTB18
628	hsa-miR-23a-3p	SLC9A6
629	hsa-miR-23a-3p	SEC23B
630	hsa-miR-23a-3p	SEC23A
631	hsa-miR-23a-3p	VTI1B
632	hsa-miR-23a-3p	VAT1
633	hsa-miR-23a-3p	UNC13B
634	hsa-miR-23a-3p	DDX17
635	hsa-miR-23a-3p	CHERP
636	hsa-miR-23a-3p	NOP56
637	hsa-miR-23a-3p	ANP32B
638	hsa-miR-23a-3p	ARFGEF1
639	hsa-miR-23a-3p	PDLIM5
640	hsa-miR-23a-3p	EXOC5
641	hsa-miR-23a-3p	YKT6
642	hsa-miR-23a-3p	CELF2
643	hsa-miR-23a-3p	GNA13
644	hsa-miR-23a-3p	FUT9
645	hsa-miR-23a-3p	POLQ
646	hsa-miR-23a-3p	MAP3K2
647	hsa-miR-23a-3p	NUP50
648	hsa-miR-23a-3p	KDM5B
649	hsa-miR-23a-3p	TOB2
650	hsa-miR-23a-3p	HBS1L
651	hsa-miR-23a-3p	ZMYND11
652	hsa-miR-23a-3p	ARPP19
653	hsa-miR-23a-3p	ARPP21
654	hsa-miR-23a-3p	NCKAP1
655	hsa-miR-23a-3p	ZNF273
656	hsa-miR-23a-3p	ZNF460
657	hsa-miR-23a-3p	SEC24A
658	hsa-miR-23a-3p	ZNF275
659	hsa-miR-23a-3p	WDR3
660	hsa-miR-23a-3p	RAB10
661	hsa-miR-23a-3p	CPSF4
662	hsa-miR-23a-3p	PAPOLA
663	hsa-miR-23a-3p	SUB1
664	hsa-miR-23a-3p	PRDX3
665	hsa-miR-23a-3p	EHD1
666	hsa-miR-23a-3p	SERINC3
667	hsa-miR-23a-3p	PNRC1
668	hsa-miR-23a-3p	STIP1
669	hsa-miR-23a-3p	CKAP4
670	hsa-miR-23a-3p	YWHAQ
671	hsa-miR-23a-3p	TMED10
672	hsa-miR-23a-3p	FERMT2
673	hsa-miR-23a-3p	RAB32
674	hsa-miR-23a-3p	CCNI
675	hsa-miR-23a-3p	METAP2
676	hsa-miR-23a-3p	SF3B2
677	hsa-miR-23a-3p	KDELR2
678	hsa-miR-23a-3p	NUDT21
679	hsa-miR-23a-3p	CPSF6
680	hsa-miR-23a-3p	ABHD2
681	hsa-miR-23a-3p	PRSS23
682	hsa-miR-23a-3p	ATE1
683	hsa-miR-23a-3p	SEC23IP
684	hsa-miR-23a-3p	SUPT16H
685	hsa-miR-23a-3p	AKAP11
686	hsa-miR-23a-3p	HPS5
687	hsa-miR-23a-3p	MAN1B1
688	hsa-miR-23a-3p	MTF2
689	hsa-miR-23a-3p	HSPA4L
690	hsa-miR-23a-3p	ZNF652
691	hsa-miR-23a-3p	RHOBTB3
692	hsa-miR-23a-3p	ATG14
693	hsa-miR-23a-3p	ENPP4
694	hsa-miR-23a-3p	ZBTB1
695	hsa-miR-23a-3p	ZNF365
696	hsa-miR-23a-3p	DIS3
697	hsa-miR-23a-3p	BTBD3
698	hsa-miR-23a-3p	MAPRE1
699	hsa-miR-23a-3p	DKK1
700	hsa-miR-23a-3p	TRIM32
701	hsa-miR-23a-3p	STK38L
702	hsa-miR-23a-3p	GOLGA8A
703	hsa-miR-23a-3p	PALLD
704	hsa-miR-23a-3p	SAMD4A
705	hsa-miR-23a-3p	ZNF292
706	hsa-miR-23a-3p	KIF21B
707	hsa-miR-23a-3p	PDS5B
708	hsa-miR-23a-3p	SMG1
709	hsa-miR-23a-3p	NCOA6
710	hsa-miR-23a-3p	ZNF609
711	hsa-miR-23a-3p	SETD1B
712	hsa-miR-23a-3p	AVL9
713	hsa-miR-23a-3p	SIPA1L3
714	hsa-miR-23a-3p	KIF1B
715	hsa-miR-23a-3p	TNRC6B
716	hsa-miR-23a-3p	POGZ
717	hsa-miR-23a-3p	RAD54L2
718	hsa-miR-23a-3p	TBC1D9
719	hsa-miR-23a-3p	SNX13
720	hsa-miR-23a-3p	RTF1
721	hsa-miR-23a-3p	LPIN1
722	hsa-miR-23a-3p	FAM120A
723	hsa-miR-23a-3p	FAF2
724	hsa-miR-23a-3p	GSE1
725	hsa-miR-23a-3p	ATP11B
726	hsa-miR-23a-3p	ARL6IP1
727	hsa-miR-23a-3p	NUP210
728	hsa-miR-23a-3p	RPRD2
729	hsa-miR-23a-3p	DNMBP
730	hsa-miR-23a-3p	MGA
731	hsa-miR-23a-3p	TSPYL4
732	hsa-miR-23a-3p	CAMSAP2
733	hsa-miR-23a-3p	CSTF2T
734	hsa-miR-23a-3p	BICD2
735	hsa-miR-23a-3p	ATMIN
736	hsa-miR-23a-3p	ACSL6
737	hsa-miR-23a-3p	DMXL2
738	hsa-miR-23a-3p	CLASP1
739	hsa-miR-23a-3p	WDR7
740	hsa-miR-23a-3p	DOCK9
741	hsa-miR-23a-3p	U2SURP
742	hsa-miR-23a-3p	KHNYN
743	hsa-miR-23a-3p	UBR4
744	hsa-miR-23a-3p	PUM2
745	hsa-miR-23a-3p	SPECC1L
746	hsa-miR-23a-3p	NCSTN
747	hsa-miR-23a-3p	MED13L
748	hsa-miR-23a-3p	ZDHHC17
749	hsa-miR-23a-3p	ADNP
750	hsa-miR-23a-3p	FRAT2
751	hsa-miR-23a-3p	RYBP
752	hsa-miR-23a-3p	TARDBP
753	hsa-miR-23a-3p	SF3B3
754	hsa-miR-23a-3p	ICMT
755	hsa-miR-23a-3p	CBX5
756	hsa-miR-23a-3p	BRD4
757	hsa-miR-23a-3p	LRRC8B
758	hsa-miR-23a-3p	SRRM2
759	hsa-miR-23a-3p	ZNF281
760	hsa-miR-23a-3p	NNT
761	hsa-miR-23a-3p	TTC33
762	hsa-miR-23a-3p	WBP2
763	hsa-miR-23a-3p	DDAH1
764	hsa-miR-23a-3p	TMEM50A
765	hsa-miR-23a-3p	LEMD3
766	hsa-miR-23a-3p	CORO1C
767	hsa-miR-23a-3p	CD2AP
768	hsa-miR-23a-3p	TMEM245
769	hsa-miR-23a-3p	EID1
770	hsa-miR-23a-3p	SDF2L1
771	hsa-miR-23a-3p	IL17RA
772	hsa-miR-23a-3p	FBXO7
773	hsa-miR-23a-3p	FBXL2
774	hsa-miR-23a-3p	HECTD1
775	hsa-miR-23a-3p	ASF1A
776	hsa-miR-23a-3p	ARMC8
777	hsa-miR-23a-3p	DCAF12
778	hsa-miR-23a-3p	POLR1A
779	hsa-miR-23a-3p	INTS7
780	hsa-miR-23a-3p	RNF19A
781	hsa-miR-23a-3p	ATL3
782	hsa-miR-23a-3p	KBTBD2
783	hsa-miR-23a-3p	GORASP2
784	hsa-miR-23a-3p	LRIG1
785	hsa-miR-23a-3p	UPF2
786	hsa-miR-23a-3p	ATRNL1
787	hsa-miR-23a-3p	ZNF451
788	hsa-miR-23a-3p	DNM3
789	hsa-miR-23a-3p	ANKRD17
790	hsa-miR-23a-3p	RAI14
791	hsa-miR-23a-3p	TOR1AIP1
792	hsa-miR-23a-3p	TES
793	hsa-miR-23a-3p	SACS
794	hsa-miR-23a-3p	AP3M1
795	hsa-miR-23a-3p	NPHP3
796	hsa-miR-23a-3p	SND1
797	hsa-miR-23a-3p	GHITM
798	hsa-miR-23a-3p	UQCRQ
799	hsa-miR-23a-3p	LSM3
800	hsa-miR-23a-3p	ZNF638
801	hsa-miR-23a-3p	RRP7A
802	hsa-miR-23a-3p	TMEM97
803	hsa-miR-23a-3p	OSTM1
804	hsa-miR-23a-3p	BZW2
805	hsa-miR-23a-3p	FLVCR1
806	hsa-miR-23a-3p	HIPK2
807	hsa-miR-23a-3p	C16orf72
808	hsa-miR-23a-3p	MED4
809	hsa-miR-23a-3p	TMOD2
810	hsa-miR-23a-3p	SEC61A1
811	hsa-miR-23a-3p	DPP7
812	hsa-miR-23a-3p	SLC25A24
813	hsa-miR-23a-3p	RRM2B
814	hsa-miR-23a-3p	IL21R
815	hsa-miR-23a-3p	SLC45A1
816	hsa-miR-23a-3p	ASAP1
817	hsa-miR-23a-3p	RNF141
818	hsa-miR-23a-3p	TMED5
819	hsa-miR-23a-3p	TPRKB
820	hsa-miR-23a-3p	TMED7
821	hsa-miR-23a-3p	MRPS16
822	hsa-miR-23a-3p	ABHD17B
823	hsa-miR-23a-3p	APH1A
824	hsa-miR-23a-3p	COMMD2
825	hsa-miR-23a-3p	IER3IP1
826	hsa-miR-23a-3p	KCTD3
827	hsa-miR-23a-3p	DCTN4
828	hsa-miR-23a-3p	ZDHHC2
829	hsa-miR-23a-3p	TACO1
830	hsa-miR-23a-3p	PHF20
831	hsa-miR-23a-3p	CRIM1
832	hsa-miR-23a-3p	KLF3
833	hsa-miR-23a-3p	GOLM1
834	hsa-miR-23a-3p	UBR5
835	hsa-miR-23a-3p	CRLF3
836	hsa-miR-23a-3p	ZNF107
837	hsa-miR-23a-3p	SUCO
838	hsa-miR-23a-3p	GULP1
839	hsa-miR-23a-3p	LIMA1
840	hsa-miR-23a-3p	ANKFY1
841	hsa-miR-23a-3p	RTCB
842	hsa-miR-23a-3p	RAB14
843	hsa-miR-23a-3p	PEX5L
844	hsa-miR-23a-3p	UFM1
845	hsa-miR-23a-3p	FAM49B
846	hsa-miR-23a-3p	AZIN1
847	hsa-miR-23a-3p	TAF9B
848	hsa-miR-23a-3p	CCZ1
849	hsa-miR-23a-3p	DYNC2LI1
850	hsa-miR-23a-3p	CAB39
851	hsa-miR-23a-3p	LUC7L3
852	hsa-miR-23a-3p	RSF1
853	hsa-miR-23a-3p	KDM3B
854	hsa-miR-23a-3p	SIX4
855	hsa-miR-23a-3p	BRWD1
856	hsa-miR-23a-3p	MIS18A
857	hsa-miR-23a-3p	DCUN1D1
858	hsa-miR-23a-3p	SLC38A2
859	hsa-miR-23a-3p	SSH1
860	hsa-miR-23a-3p	GFOD1
861	hsa-miR-23a-3p	CHPF2
862	hsa-miR-23a-3p	USP53
863	hsa-miR-23a-3p	NDFIP2
864	hsa-miR-23a-3p	PARP14
865	hsa-miR-23a-3p	OTUD4
866	hsa-miR-23a-3p	LEPROT
867	hsa-miR-23a-3p	EPDR1
868	hsa-miR-23a-3p	TET2
869	hsa-miR-23a-3p	BNC2
870	hsa-miR-23a-3p	KLHL24
871	hsa-miR-23a-3p	CNNM2
872	hsa-miR-23a-3p	AHI1
873	hsa-miR-23a-3p	KLHL28
874	hsa-miR-23a-3p	NDE1
875	hsa-miR-23a-3p	TRPM7
876	hsa-miR-23a-3p	VPS13C
877	hsa-miR-23a-3p	SNRK
878	hsa-miR-23a-3p	ZCCHC2
879	hsa-miR-23a-3p	UBE2R2
880	hsa-miR-23a-3p	IMPAD1
881	hsa-miR-23a-3p	TRMT10C
882	hsa-miR-23a-3p	SDHAF2
883	hsa-miR-23a-3p	PHIP
884	hsa-miR-23a-3p	PDPR
885	hsa-miR-23a-3p	ATG2B
886	hsa-miR-23a-3p	GPATCH2
887	hsa-miR-23a-3p	FIGN
888	hsa-miR-23a-3p	TMEM38B
889	hsa-miR-23a-3p	KLHL11
890	hsa-miR-23a-3p	RIF1
891	hsa-miR-23a-3p	SLC25A36
892	hsa-miR-23a-3p	RIC8B
893	hsa-miR-23a-3p	PBRM1
894	hsa-miR-23a-3p	RPRD1A
895	hsa-miR-23a-3p	SETD5
896	hsa-miR-23a-3p	RCBTB1
897	hsa-miR-23a-3p	MOB1A
898	hsa-miR-23a-3p	ELP2
899	hsa-miR-23a-3p	PHF10
900	hsa-miR-23a-3p	SLC39A9
901	hsa-miR-23a-3p	WDR33
902	hsa-miR-23a-3p	YOD1
903	hsa-miR-23a-3p	ETNK1
904	hsa-miR-23a-3p	TRIM36
905	hsa-miR-23a-3p	CNOT11
906	hsa-miR-23a-3p	KIF21A
907	hsa-miR-23a-3p	DOCK10
908	hsa-miR-23a-3p	G2E3
909	hsa-miR-23a-3p	CHD7
910	hsa-miR-23a-3p	HIF1AN
911	hsa-miR-23a-3p	RUFY2
912	hsa-miR-23a-3p	LUC7L
913	hsa-miR-23a-3p	RBM22
914	hsa-miR-23a-3p	TSR1
915	hsa-miR-23a-3p	ASF1B
916	hsa-miR-23a-3p	BTBD7
917	hsa-miR-23a-3p	VPS35
918	hsa-miR-23a-3p	CCAR1
919	hsa-miR-23a-3p	AGK
920	hsa-miR-23a-3p	ASH1L
921	hsa-miR-23a-3p	WSB2
922	hsa-miR-23a-3p	KMT2E
923	hsa-miR-23a-3p	NKRF
924	hsa-miR-23a-3p	SULF2
925	hsa-miR-23a-3p	BCAP29
926	hsa-miR-23a-3p	LRRC8A
927	hsa-miR-23a-3p	DNAJC12
928	hsa-miR-23a-3p	ZC3HAV1
929	hsa-miR-23a-3p	TM9SF3
930	hsa-miR-23a-3p	STARD7
931	hsa-miR-23a-3p	C5orf15
932	hsa-miR-23a-3p	TOMM22
933	hsa-miR-23a-3p	ADAMTS9
934	hsa-miR-23a-3p	CCNL1
935	hsa-miR-23a-3p	PCNP
936	hsa-miR-23a-3p	REXO4
937	hsa-miR-23a-3p	PHTF2
938	hsa-miR-23a-3p	ZNFX1
939	hsa-miR-23a-3p	ZMIZ1
940	hsa-miR-23a-3p	SLC39A10
941	hsa-miR-23a-3p	RALGAPA2
942	hsa-miR-23a-3p	SLC4A10
943	hsa-miR-23a-3p	CLK4
944	hsa-miR-23a-3p	BIRC6
945	hsa-miR-23a-3p	GALNT16
946	hsa-miR-23a-3p	TMCC3
947	hsa-miR-23a-3p	SCAF4
948	hsa-miR-23a-3p	LRRC47
949	hsa-miR-23a-3p	HEG1
950	hsa-miR-23a-3p	MAVS
951	hsa-miR-23a-3p	MTUS1
952	hsa-miR-23a-3p	NUFIP2
953	hsa-miR-23a-3p	TBC1D14
954	hsa-miR-23a-3p	TAOK1
955	hsa-miR-23a-3p	TMEM181
956	hsa-miR-23a-3p	TSHZ3
957	hsa-miR-23a-3p	USP28
958	hsa-miR-23a-3p	PHF12
959	hsa-miR-23a-3p	TNRC6C
960	hsa-miR-23a-3p	USP37
961	hsa-miR-23a-3p	FANCM
962	hsa-miR-23a-3p	FAM160B1
963	hsa-miR-23a-3p	CREBZF
964	hsa-miR-23a-3p	KMT2C
965	hsa-miR-23a-3p	MID1IP1
966	hsa-miR-23a-3p	ELOVL5
967	hsa-miR-23a-3p	MRPS35
968	hsa-miR-23a-3p	GUF1
969	hsa-miR-23a-3p	SPCS3
970	hsa-miR-23a-3p	PROK2
971	hsa-miR-23a-3p	BLOC1S5
972	hsa-miR-23a-3p	CLSPN
973	hsa-miR-23a-3p	RBM26
974	hsa-miR-23a-3p	EPB41L4A
975	hsa-miR-23a-3p	RRAGC
976	hsa-miR-23a-3p	LMBR1
977	hsa-miR-23a-3p	AZI2
978	hsa-miR-23a-3p	NXN
979	hsa-miR-23a-3p	MPP5
980	hsa-miR-23a-3p	GZF1
981	hsa-miR-23a-3p	ATG3
982	hsa-miR-23a-3p	NUCKS1
983	hsa-miR-23a-3p	IPPK
984	hsa-miR-23a-3p	FNDC3B
985	hsa-miR-23a-3p	CRTC3
986	hsa-miR-23a-3p	TBC1D15
987	hsa-miR-23a-3p	CEP85
988	hsa-miR-23a-3p	RMND5A
989	hsa-miR-23a-3p	RFX7
990	hsa-miR-23a-3p	REEP1
991	hsa-miR-23a-3p	RAPH1
992	hsa-miR-23a-3p	MARCKSL1
993	hsa-miR-23a-3p	SPATS2
994	hsa-miR-23a-3p	UBE2Z
995	hsa-miR-23a-3p	GGCT
996	hsa-miR-23a-3p	AHNAK
997	hsa-miR-23a-3p	SECISBP2
998	hsa-miR-23a-3p	NOC4L
999	hsa-miR-23a-3p	ATP13A3
1000	hsa-miR-23a-3p	CDC73
1001	hsa-miR-23a-3p	CEP97
1002	hsa-miR-23a-3p	ADIPOR2
1003	hsa-miR-23a-3p	PANK3
1004	hsa-miR-23a-3p	HECTD3
1005	hsa-miR-23a-3p	PLEKHF2
1006	hsa-miR-23a-3p	ZYG11B
1007	hsa-miR-23a-3p	NSUN7
1008	hsa-miR-23a-3p	E2F8
1009	hsa-miR-23a-3p	GRTP1
1010	hsa-miR-23a-3p	SHCBP1
1011	hsa-miR-23a-3p	SLTM
1012	hsa-miR-23a-3p	SCD5
1013	hsa-miR-23a-3p	ATAT1
1014	hsa-miR-23a-3p	DNAJB14
1015	hsa-miR-23a-3p	CSRNP3
1016	hsa-miR-23a-3p	ZNF606
1017	hsa-miR-23a-3p	THOC7
1018	hsa-miR-23a-3p	IFT74
1019	hsa-miR-23a-3p	NAA50
1020	hsa-miR-23a-3p	PREX2
1021	hsa-miR-23a-3p	KLHL15
1022	hsa-miR-23a-3p	EPC1
1023	hsa-miR-23a-3p	CPEB4
1024	hsa-miR-23a-3p	CMIP
1025	hsa-miR-23a-3p	CEP44
1026	hsa-miR-23a-3p	DDHD1
1027	hsa-miR-23a-3p	DUSP16
1028	hsa-miR-23a-3p	COLEC12
1029	hsa-miR-23a-3p	SGPP1
1030	hsa-miR-23a-3p	SLC38A1
1031	hsa-miR-23a-3p	NDEL1
1032	hsa-miR-23a-3p	ANKRD13C
1033	hsa-miR-23a-3p	C6orf62
1034	hsa-miR-23a-3p	NUAK2
1035	hsa-miR-23a-3p	SBF2
1036	hsa-miR-23a-3p	FAM107B
1037	hsa-miR-23a-3p	TLN2
1038	hsa-miR-23a-3p	SESN2
1039	hsa-miR-23a-3p	TAF3
1040	hsa-miR-23a-3p	HMCN1
1041	hsa-miR-23a-3p	EIF2A
1042	hsa-miR-23a-3p	BRIP1
1043	hsa-miR-23a-3p	ZNF644
1044	hsa-miR-23a-3p	KIAA1109
1045	hsa-miR-23a-3p	ASCC2
1046	hsa-miR-23a-3p	POLR1B
1047	hsa-miR-23a-3p	FAR1
1048	hsa-miR-23a-3p	YIPF4
1049	hsa-miR-23a-3p	ARFGAP2
1050	hsa-miR-23a-3p	HOOK3
1051	hsa-miR-23a-3p	LCOR
1052	hsa-miR-23a-3p	ACSS1
1053	hsa-miR-23a-3p	MAK16
1054	hsa-miR-23a-3p	PARD6B
1055	hsa-miR-23a-3p	ZNF594
1056	hsa-miR-23a-3p	GLYR1
1057	hsa-miR-23a-3p	CAPS2
1058	hsa-miR-23a-3p	LMNB2
1059	hsa-miR-23a-3p	ATAD1
1060	hsa-miR-23a-3p	TMEM87B
1061	hsa-miR-23a-3p	RBM17
1062	hsa-miR-23a-3p	ZIC5
1063	hsa-miR-23a-3p	TNKS1BP1
1064	hsa-miR-23a-3p	SSH2
1065	hsa-miR-23a-3p	LMLN
1066	hsa-miR-23a-3p	MIDN
1067	hsa-miR-23a-3p	TSR2
1068	hsa-miR-23a-3p	TICRR
1069	hsa-miR-23a-3p	MCFD2
1070	hsa-miR-23a-3p	ZNF622
1071	hsa-miR-23a-3p	ZNF700
1072	hsa-miR-23a-3p	ANGEL2
1073	hsa-miR-23a-3p	FMNL3
1074	hsa-miR-23a-3p	C12orf29
1075	hsa-miR-23a-3p	ANKRD44
1076	hsa-miR-23a-3p	PLXNA4
1077	hsa-miR-23a-3p	ELMSAN1
1078	hsa-miR-23a-3p	MTDH
1079	hsa-miR-23a-3p	UBTD2
1080	hsa-miR-23a-3p	LMBRD2
1081	hsa-miR-23a-3p	IGSF8
1082	hsa-miR-23a-3p	PAXBP1
1083	hsa-miR-23a-3p	SNX18
1084	hsa-miR-23a-3p	MAL2
1085	hsa-miR-23a-3p	KCTD12
1086	hsa-miR-23a-3p	RAB3C
1087	hsa-miR-23a-3p	COX20
1088	hsa-miR-23a-3p	RAB39B
1089	hsa-miR-23a-3p	AEBP2
1090	hsa-miR-23a-3p	NIPA1
1091	hsa-miR-23a-3p	EARS2
1092	hsa-miR-23a-3p	TMEM170A
1093	hsa-miR-23a-3p	MSI2
1094	hsa-miR-23a-3p	ZNF792
1095	hsa-miR-23a-3p	CCSAP
1096	hsa-miR-23a-3p	ARL8A
1097	hsa-miR-23a-3p	FAM168B
1098	hsa-miR-23a-3p	ACVR1C
1099	hsa-miR-23a-3p	DCBLD2
1100	hsa-miR-23a-3p	TPRA1
1101	hsa-miR-23a-3p	LIN54
1102	hsa-miR-23a-3p	TMEM68
1103	hsa-miR-23a-3p	NACC2
1104	hsa-miR-23a-3p	FAM199X
1105	hsa-miR-23a-3p	NEK7
1106	hsa-miR-23a-3p	BRI3BP
1107	hsa-miR-23a-3p	SOGA1
1108	hsa-miR-23a-3p	STK35
1109	hsa-miR-23a-3p	CACUL1
1110	hsa-miR-23a-3p	SESN3
1111	hsa-miR-23a-3p	SPTY2D1
1112	hsa-miR-23a-3p	E2F7
1113	hsa-miR-23a-3p	C18orf25
1114	hsa-miR-23a-3p	EXOC8
1115	hsa-miR-23a-3p	RNF38
1116	hsa-miR-23a-3p	THAP6
1117	hsa-miR-23a-3p	DAB2IP
1118	hsa-miR-23a-3p	IRX2
1119	hsa-miR-23a-3p	NKAIN2
1120	hsa-miR-23a-3p	ZNF483
1121	hsa-miR-23a-3p	FAM122B
1122	hsa-miR-23a-3p	TMTC3
1123	hsa-miR-23a-3p	GPR180
1124	hsa-miR-23a-3p	ZFP1
1125	hsa-miR-23a-3p	TOR1AIP2
1126	hsa-miR-23a-3p	LONRF2
1127	hsa-miR-23a-3p	FAM171B
1128	hsa-miR-23a-3p	DCP2
1129	hsa-miR-23a-3p	ZNF92
1130	hsa-miR-23a-3p	TMEM64
1131	hsa-miR-23a-3p	QSOX2
1132	hsa-miR-23a-3p	ZNF721
1133	hsa-miR-23a-3p	ARID2
1134	hsa-miR-23a-3p	TET3
1135	hsa-miR-23a-3p	SPRED2
1136	hsa-miR-23a-3p	HIPK1
1137	hsa-miR-23a-3p	SLC44A5
1138	hsa-miR-23a-3p	DOK6
1139	hsa-miR-23a-3p	SLC16A9
1140	hsa-miR-23a-3p	SPATA13
1141	hsa-miR-23a-3p	KDM1B
1142	hsa-miR-23a-3p	FOXK1
1143	hsa-miR-23a-3p	PRR14L
1144	hsa-miR-23a-3p	ZBTB38
1145	hsa-miR-23a-3p	UBN2
1146	hsa-miR-23a-3p	MCM9
1147	hsa-miR-23a-3p	HSPA12A
1148	hsa-miR-23a-3p	TIPRL
1149	hsa-miR-23a-3p	STEAP2
1150	hsa-miR-23a-3p	HS6ST3
1151	hsa-miR-23a-3p	BLOC1S2
1152	hsa-miR-23a-3p	BCL9L
1153	hsa-miR-23a-3p	RASSF3
1154	hsa-miR-23a-3p	GXYLT1
1155	hsa-miR-23a-3p	CHAMP1
1156	hsa-miR-23a-3p	FAM98B
1157	hsa-miR-23a-3p	C17orf58
1158	hsa-miR-23a-3p	ZNF493
1159	hsa-miR-23a-3p	FAM102B
1160	hsa-miR-23a-3p	ZNF326
1161	hsa-miR-23a-3p	FAM126B
1162	hsa-miR-23a-3p	RPL7L1
1163	hsa-miR-23a-3p	LURAP1L
1164	hsa-miR-23a-3p	ILDR1
1165	hsa-miR-23a-3p	TRIM59
1166	hsa-miR-23a-3p	ZNF678
1167	hsa-miR-23a-3p	ZFP69
1168	hsa-miR-23a-3p	SPOPL
1169	hsa-miR-23a-3p	MTX3
1170	hsa-miR-23a-3p	SKA2
1171	hsa-miR-23a-3p	NUP43
1172	hsa-miR-23a-3p	IRF2BP2
1173	hsa-miR-23a-3p	ZBTB41
1174	hsa-miR-23a-3p	NHLRC2
1175	hsa-miR-23a-3p	PTAR1
1176	hsa-miR-23a-3p	RBM12B
1177	hsa-miR-23a-3p	C12orf76
1178	hsa-miR-23a-3p	ZBTB34
1179	hsa-miR-23a-3p	TMEM41B
1180	hsa-miR-23a-3p	GOLGA8B
1181	hsa-miR-23a-3p	DBNDD2
1182	hsa-miR-23a-3p	HDDC2
1183	hsa-miR-23a-3p	IFI30
1184	hsa-miR-23a-3p	IL10RB
1185	hsa-miR-23a-3p	PECAM1
1186	hsa-miR-23a-3p	PNMA2
1187	hsa-miR-23a-3p	SYT11
1188	hsa-miR-23a-3p	YTHDC2
1189	hsa-miR-23a-3p	ZBED5
1190	hsa-miR-23a-3p	ZNF224
1191	hsa-miR-23a-3p	ZNF257
1192	hsa-miR-23a-3p	COL7A1
1193	hsa-miR-23a-3p	NME1
1194	hsa-miR-23a-3p	TAP2
1195	hsa-miR-23a-3p	ALAS1
1196	hsa-miR-23a-3p	GABRA4
1197	hsa-miR-23a-3p	GABRB2
1198	hsa-miR-23a-3p	RPL23A
1199	hsa-miR-23a-3p	ITSN1
1200	hsa-miR-23a-3p	PRKCSH
1201	hsa-miR-23a-3p	ZNF676
1202	hsa-miR-23a-3p	ZNF429
1203	hsa-miR-23a-3p	GGA1
1204	hsa-miR-23a-3p	PDE4DIP
1205	hsa-miR-23a-3p	UQCR10
1206	hsa-miR-23a-3p	MAGED1
1207	hsa-miR-23a-3p	WDR35
1208	hsa-miR-23a-3p	ODF2L
1209	hsa-miR-23a-3p	GOSR1
1210	hsa-miR-23a-3p	ATN1
1211	hsa-miR-23a-3p	CACYBP
1212	hsa-miR-23a-3p	PRDM2
1213	hsa-miR-23a-3p	MXRA7
1214	hsa-miR-23a-3p	TFIP11
1215	hsa-miR-23a-3p	NIPA2
1216	hsa-miR-23a-3p	TCP1
1217	hsa-miR-23a-3p	RCHY1
1218	hsa-miR-23a-3p	CLVS2
1219	hsa-miR-23a-3p	BTBD1
1220	hsa-miR-23a-3p	KRIT1
1221	hsa-miR-23a-3p	DCAF6
1222	hsa-miR-23a-3p	SORBS3
1223	hsa-miR-23a-3p	POLR2M
1224	hsa-miR-23a-3p	RPS20
1225	hsa-miR-23a-3p	CANX
1226	hsa-miR-23a-3p	EXOC1
1227	hsa-miR-23a-3p	FNBP1L
1228	hsa-miR-23a-3p	CELF1
1229	hsa-miR-23a-3p	VRK3
1230	hsa-miR-23a-3p	COX19
1231	hsa-miR-23a-3p	LIMK2
1232	hsa-miR-23a-3p	MACROD2
1233	hsa-miR-23a-3p	NGRN
1234	hsa-miR-23a-3p	FAM229B
1235	hsa-miR-23a-3p	TRAF5
1236	hsa-miR-23a-3p	ALDH1L2
1237	hsa-miR-23a-3p	DYNLL1
1238	hsa-miR-23a-3p	SEC14L1
1239	hsa-miR-23a-3p	MAP9
1240	hsa-miR-23a-3p	STRN4
1241	hsa-miR-23a-3p	SPTSSB
1242	hsa-miR-23a-3p	ZNF765
1243	hsa-miR-23a-3p	TMEM70
1244	hsa-miR-23a-3p	GLRA3
1245	hsa-miR-23a-3p	TATDN3
1246	hsa-miR-23a-3p	SNUPN
1247	hsa-miR-23a-3p	PYURF
1248	hsa-miR-23a-3p	SLA
1249	hsa-miR-23a-3p	ZNF626
1250	hsa-miR-23a-3p	HS6ST2
1251	hsa-miR-23a-3p	ZNF682
1252	hsa-miR-23a-3p	FAM222B
1253	hsa-miR-23a-3p	TRAPPC6B
1254	hsa-miR-23a-3p	N4BP2L1
1255	hsa-miR-23a-3p	OCIAD1
1256	hsa-miR-23a-3p	TMEM150C
1257	hsa-miR-23a-3p	TMEM218
1258	hsa-miR-23a-3p	JMJD6
1259	hsa-miR-23a-3p	ZNF623
1260	hsa-miR-23a-3p	STRN3
1261	hsa-miR-23a-3p	MYSM1
1262	hsa-miR-23a-3p	HDAC7
1263	hsa-miR-23a-3p	PCBP2
1264	hsa-miR-23a-3p	ZNF98
1265	hsa-miR-23a-3p	HILPDA
1266	hsa-miR-23a-3p	RALYL
1267	hsa-miR-23a-3p	SENP6
1268	hsa-miR-23a-3p	RC3H2
1269	hsa-miR-23a-3p	SIKE1
1270	hsa-miR-23a-3p	RPP30
1271	hsa-miR-23a-3p	SLFN11
1272	hsa-miR-23a-3p	MECOM
1273	hsa-miR-23a-3p	SLC8A1
1274	hsa-miR-23a-3p	FOSB
1275	hsa-miR-23a-3p	PIK3R3
1276	hsa-miR-23a-3p	NAPEPLD
1277	hsa-miR-23a-3p	NRGN
1278	hsa-miR-23a-3p	VCAN
1279	hsa-miR-23a-3p	CADM3
1280	hsa-miR-23a-3p	GPBP1
1281	hsa-miR-23a-3p	FAM221A
1282	hsa-miR-23a-3p	ORMDL1
1283	hsa-miR-23a-3p	DTNA
1284	hsa-miR-23a-3p	ZNF680
1285	hsa-miR-23a-3p	LTBP3
1286	hsa-miR-23a-3p	NDRG4
1287	hsa-miR-23a-3p	CIZ1
1288	hsa-miR-23a-3p	SMIM13
1289	hsa-miR-23a-3p	LRP12
1290	hsa-miR-23a-3p	ZBTB43
1291	hsa-miR-23a-3p	ZNF507
1292	hsa-miR-23a-3p	ATXN7L3B
1293	hsa-miR-23a-3p	IFFO2
1294	hsa-miR-23a-3p	AKIRIN1
1295	hsa-miR-23a-3p	MEMO1
1296	hsa-miR-23a-3p	ZNF732
1297	hsa-miR-23a-3p	TP53BP1
1298	hsa-miR-23a-3p	RNASEH2B
1299	hsa-miR-23a-3p	ZNF669
1300	hsa-miR-23a-3p	PHYHIPL
1301	hsa-miR-23a-3p	LIPT2
1302	hsa-miR-23a-3p	MYL12B
1303	hsa-miR-23a-3p	GLYCTK
1304	hsa-miR-23a-3p	ZNF506
1305	hsa-miR-23a-3p	GPSM1
1306	hsa-miR-23a-3p	SH2B1
1307	hsa-miR-23a-3p	TANC1
1308	hsa-miR-23a-3p	KDM5C
1309	hsa-miR-23a-3p	ANK3
1310	hsa-miR-23a-3p	SLC25A4
1311	hsa-miR-23a-3p	SLC25A5
1312	hsa-miR-23a-3p	ZNF737
1313	hsa-miR-23a-3p	POU5F1B
1314	hsa-miR-23a-3p	EPS15
1315	hsa-miR-23a-3p	KCNQ5
1316	hsa-miR-23a-3p	ZNF138
1317	hsa-miR-23a-3p	KIAA0040
1318	hsa-miR-23a-3p	EWSR1
1319	hsa-miR-23a-3p	RAB2B
1320	hsa-miR-23a-3p	ZNF580
1321	hsa-miR-23a-3p	ENDOV
1322	hsa-miR-23a-3p	TMOD1
1323	hsa-miR-23a-3p	C22orf39
1324	hsa-miR-23a-3p	SLC26A11
1325	hsa-miR-23a-3p	RAB35
1326	hsa-miR-23a-3p	CADM2
1327	hsa-miR-23a-3p	SBNO1
1328	hsa-miR-23a-3p	ANKRD50
1329	hsa-miR-23a-3p	ZNF736
1330	hsa-miR-23a-3p	C3orf52
1331	hsa-miR-23a-3p	RNF166
1332	hsa-miR-23a-3p	ZNF430
1333	hsa-miR-23a-3p	ARHGEF9
1334	hsa-miR-23a-3p	SCN8A
1335	hsa-miR-23a-3p	ATR
1336	hsa-miR-23a-3p	NDUFA2
1337	hsa-miR-23a-3p	MYNN
1338	hsa-miR-23a-3p	NCK1
1339	hsa-miR-23a-3p	ARPC1A
1340	hsa-miR-23a-3p	TCF24
1341	hsa-miR-23a-3p	PINLYP
1342	hsa-miR-23a-3p	PEX19
1343	hsa-miR-23a-3p	DCLK1
1344	hsa-miR-23a-3p	ANKHD1
1345	hsa-miR-23a-3p	BTN3A2
1346	hsa-miR-23a-3p	SEMA6D
1347	hsa-miR-23a-3p	CDIP1
1348	hsa-miR-23a-3p	TANK
1349	hsa-miR-23a-3p	UCHL5
1350	hsa-miR-23a-3p	LRBA
1351	hsa-miR-23a-3p	ZNF615
1352	hsa-miR-23a-3p	HMGN3
1353	hsa-miR-23a-3p	BMP4
1354	hsa-miR-23a-3p	SLC25A27
1355	hsa-miR-23a-3p	ZNF664
1356	hsa-miR-23a-3p	KCNQ3
1357	hsa-miR-23a-3p	SLC19A1
1358	hsa-miR-23a-3p	PDE7A
1359	hsa-miR-23a-3p	EIF1AD
1360	hsa-miR-23a-3p	MAP4K4
1361	hsa-miR-23a-3p	MTMR2
1362	hsa-miR-23a-3p	TSC22D1
1363	hsa-miR-23a-3p	DHX9
1364	hsa-miR-23a-3p	DYNC1I2
1365	hsa-miR-23a-3p	AQP4
1366	hsa-miR-23a-3p	F2R
1367	hsa-miR-23a-3p	FUT4
1368	hsa-miR-23a-3p	GCLM
1369	hsa-miR-23a-3p	HLA-C
1370	hsa-miR-23a-3p	IFNB1
1371	hsa-miR-23a-3p	KCNK3
1372	hsa-miR-23a-3p	KPNB1
1373	hsa-miR-23a-3p	IPO5
1374	hsa-miR-23a-3p	MGAT2
1375	hsa-miR-23a-3p	CEACAM6
1376	hsa-miR-23a-3p	NFX1
1377	hsa-miR-23a-3p	PCDH1
1378	hsa-miR-23a-3p	MAPK10
1379	hsa-miR-23a-3p	RAP2B
1380	hsa-miR-23a-3p	RPA1
1381	hsa-miR-23a-3p	SDC2
1382	hsa-miR-23a-3p	SORL1
1383	hsa-miR-23a-3p	TFAM
1384	hsa-miR-23a-3p	TTN
1385	hsa-miR-23a-3p	TNFSF4
1386	hsa-miR-23a-3p	ZNF43
1387	hsa-miR-23a-3p	ZNF91
1388	hsa-miR-23a-3p	ZNF131
1389	hsa-miR-23a-3p	ZKSCAN1
1390	hsa-miR-23a-3p	ZNF189
1391	hsa-miR-23a-3p	KCNAB1
1392	hsa-miR-23a-3p	DUSP11
1393	hsa-miR-23a-3p	DENR
1394	hsa-miR-23a-3p	NCOA1
1395	hsa-miR-23a-3p	MCM3AP
1396	hsa-miR-23a-3p	ST13
1397	hsa-miR-23a-3p	BTAF1
1398	hsa-miR-23a-3p	ATIC
1399	hsa-miR-23a-3p	FASN
1400	hsa-miR-23a-3p	FGF12
1401	hsa-miR-23a-3p	JMJD1C
1402	hsa-miR-23a-3p	ARHGAP35
1403	hsa-miR-23a-3p	NAP1L3
1404	hsa-miR-23a-3p	SPOCK1
1405	hsa-miR-23a-3p	TTC4
1406	hsa-miR-23a-3p	USP9Y
1407	hsa-miR-23a-3p	ETF1
1408	hsa-miR-23a-3p	DLGAP2
1409	hsa-miR-23a-3p	PPIG
1410	hsa-miR-23a-3p	ZFYVE9
1411	hsa-miR-23a-3p	CBL
1412	hsa-miR-23a-3p	FAT1
1413	hsa-miR-23a-3p	PHF2
1414	hsa-miR-23a-3p	FOSL1
1415	hsa-miR-23a-3p	HLA-B
1416	hsa-miR-23a-3p	HLA-E
1417	hsa-miR-23a-3p	TAF11
1418	hsa-miR-23a-3p	TCF20
1419	hsa-miR-23a-3p	FARSB
1420	hsa-miR-23a-3p	ARIH1
1421	hsa-miR-23a-3p	TRIM28
1422	hsa-miR-23a-3p	MT2A
1423	hsa-miR-23a-3p	PNMA1
1424	hsa-miR-23a-3p	PITPNA
1425	hsa-miR-23a-3p	RANBP2
1426	hsa-miR-23a-3p	CFDP1
1427	hsa-miR-23a-3p	ARFGEF2
1428	hsa-miR-23a-3p	PRPF8
1429	hsa-miR-23a-3p	MYL12A
1430	hsa-miR-23a-3p	TBR1
1431	hsa-miR-23a-3p	ZNF266
1432	hsa-miR-23a-3p	TXNL4A
1433	hsa-miR-23a-3p	NUDT3
1434	hsa-miR-23a-3p	DDX18
1435	hsa-miR-23a-3p	ELF2
1436	hsa-miR-23a-3p	ZNF24
1437	hsa-miR-23a-3p	NISCH
1438	hsa-miR-23a-3p	POLI
1439	hsa-miR-23a-3p	AKAP10
1440	hsa-miR-23a-3p	CD93
1441	hsa-miR-23a-3p	FBXL4
1442	hsa-miR-23a-3p	FBXO10
1443	hsa-miR-23a-3p	FBXW8
1444	hsa-miR-23a-3p	HACL1
1445	hsa-miR-23a-3p	PRRC2B
1446	hsa-miR-23a-3p	SNX8
1447	hsa-miR-23a-3p	SNX11
1448	hsa-miR-23a-3p	BAZ2A
1449	hsa-miR-23a-3p	SNRNP200
1450	hsa-miR-23a-3p	ASTE1
1451	hsa-miR-23a-3p	SETD2
1452	hsa-miR-23a-3p	CRIPT
1453	hsa-miR-23a-3p	STXBP6
1454	hsa-miR-23a-3p	CELSR1
1455	hsa-miR-23a-3p	CAPN7
1456	hsa-miR-23a-3p	DAPP1
1457	hsa-miR-23a-3p	ZNF544
1458	hsa-miR-23a-3p	P2RY10
1459	hsa-miR-23a-3p	UBXN4
1460	hsa-miR-23a-3p	PTDSS1
1461	hsa-miR-23a-3p	FARP2
1462	hsa-miR-23a-3p	DENND4B
1463	hsa-miR-23a-3p	DCLRE1A
1464	hsa-miR-23a-3p	N4BP2L2
1465	hsa-miR-23a-3p	R3HDM2
1466	hsa-miR-23a-3p	PPP6R1
1467	hsa-miR-23a-3p	ZZEF1
1468	hsa-miR-23a-3p	DNAJC16
1469	hsa-miR-23a-3p	PSD3
1470	hsa-miR-23a-3p	ASXL1
1471	hsa-miR-23a-3p	TTC9
1472	hsa-miR-23a-3p	NUP188
1473	hsa-miR-23a-3p	RNF167
1474	hsa-miR-23a-3p	SIPA1L1
1475	hsa-miR-23a-3p	LRRTM2
1476	hsa-miR-23a-3p	WSB1
1477	hsa-miR-23a-3p	INTU
1478	hsa-miR-23a-3p	PCF11
1479	hsa-miR-23a-3p	CUTC
1480	hsa-miR-23a-3p	HEBP1
1481	hsa-miR-23a-3p	UTP18
1482	hsa-miR-23a-3p	VPS29
1483	hsa-miR-23a-3p	CNOT1
1484	hsa-miR-23a-3p	ZNF639
1485	hsa-miR-23a-3p	DDX47
1486	hsa-miR-23a-3p	GTSE1
1487	hsa-miR-23a-3p	ZC3HC1
1488	hsa-miR-23a-3p	WAC
1489	hsa-miR-23a-3p	DIRAS2
1490	hsa-miR-23a-3p	OTUB1
1491	hsa-miR-23a-3p	PNRC2
1492	hsa-miR-23a-3p	YTHDF1
1493	hsa-miR-23a-3p	RAB20
1494	hsa-miR-23a-3p	STX17
1495	hsa-miR-23a-3p	GPATCH2L
1496	hsa-miR-23a-3p	YEATS2
1497	hsa-miR-23a-3p	ATF7IP
1498	hsa-miR-23a-3p	NUP133
1499	hsa-miR-23a-3p	ST7
1500	hsa-miR-23a-3p	CAMK2N1
1501	hsa-miR-23a-3p	DHTKD1
1502	hsa-miR-23a-3p	MYO5C
1503	hsa-miR-23a-3p	KLHL9
1504	hsa-miR-23a-3p	CPVL
1505	hsa-miR-23a-3p	ASNSD1
1506	hsa-miR-23a-3p	YLPM1
1507	hsa-miR-23a-3p	ASPHD2
1508	hsa-miR-23a-3p	THAP11
1509	hsa-miR-23a-3p	SNX14
1510	hsa-miR-23a-3p	SERINC1
1511	hsa-miR-23a-3p	PDP2
1512	hsa-miR-23a-3p	ARHGAP20
1513	hsa-miR-23a-3p	ZDBF2
1514	hsa-miR-23a-3p	MAGEE1
1515	hsa-miR-23a-3p	PPP4R4
1516	hsa-miR-23a-3p	ZNF253
1517	hsa-miR-23a-3p	ADCY1
1518	hsa-miR-23a-3p	KDM6A
1519	hsa-miR-23a-3p	XRCC5
1520	hsa-miR-23a-3p	PLEKHA2
1521	hsa-miR-23a-3p	FASTKD5
1522	hsa-miR-23a-3p	RIC8A
1523	hsa-miR-23a-3p	ZNF106
1524	hsa-miR-23a-3p	HHIP
1525	hsa-miR-23a-3p	S100PBP
1526	hsa-miR-23a-3p	TXNDC15
1527	hsa-miR-23a-3p	ZNF665
1528	hsa-miR-23a-3p	SLC35E1
1529	hsa-miR-23a-3p	VCPIP1
1530	hsa-miR-23a-3p	CTC1
1531	hsa-miR-23a-3p	COL18A1
1532	hsa-miR-23a-3p	CLPTM1L
1533	hsa-miR-23a-3p	SNX27
1534	hsa-miR-23a-3p	ZNF93
1535	hsa-miR-23a-3p	RSPH3
1536	hsa-miR-23a-3p	SLC7A6OS
1537	hsa-miR-23a-3p	NLRC5
1538	hsa-miR-23a-3p	ZDHHC16
1539	hsa-miR-23a-3p	DDI2
1540	hsa-miR-23a-3p	DOT1L
1541	hsa-miR-23a-3p	SPPL2A
1542	hsa-miR-23a-3p	LINGO1
1543	hsa-miR-23a-3p	SMIM3
1544	hsa-miR-23a-3p	PCDH10
1545	hsa-miR-23a-3p	STRIP1
1546	hsa-miR-23a-3p	RBM18
1547	hsa-miR-23a-3p	FAM78A
1548	hsa-miR-23a-3p	ZNF518B
1549	hsa-miR-23a-3p	EGLN2
1550	hsa-miR-23a-3p	TADA1
1551	hsa-miR-23a-3p	SHANK2
1552	hsa-miR-23a-3p	ZNF431
1553	hsa-miR-23a-3p	ZNF681
1554	hsa-miR-23a-3p	ZNF675
1555	hsa-miR-23a-3p	DNER
1556	hsa-miR-23a-3p	TRUB1
1557	hsa-miR-23a-3p	FGD4
1558	hsa-miR-23a-3p	TEX261
1559	hsa-miR-23a-3p	ZMAT2
1560	hsa-miR-23a-3p	ZNF627
1561	hsa-miR-23a-3p	SLC43A2
1562	hsa-miR-23a-3p	LRFN5
1563	hsa-miR-23a-3p	ZSCAN29
1564	hsa-miR-23a-3p	ZNF569
1565	hsa-miR-23a-3p	PPM1K
1566	hsa-miR-23a-3p	BEND6
1567	hsa-miR-23a-3p	EID2
1568	hsa-miR-23a-3p	GIMAP7
1569	hsa-miR-23a-3p	C2orf69
1570	hsa-miR-23a-3p	NAP1L5
1571	hsa-miR-23a-3p	CREG2
1572	hsa-miR-23a-3p	RC3H1
1573	hsa-miR-23a-3p	MMGT1
1574	hsa-miR-23a-3p	VKORC1L1
1575	hsa-miR-23a-3p	ZNF100
1576	hsa-miR-23a-3p	DCBLD1
1577	hsa-miR-23a-3p	ZCCHC12
1578	hsa-miR-23a-3p	PRTG
1579	hsa-miR-23a-3p	MT1E
1580	hsa-miR-23a-3p	ZDHHC21
1581	hsa-miR-23a-3p	MICU3
1582	hsa-miR-23a-3p	DPY19L4
1583	hsa-miR-23a-3p	ZNF714
1584	hsa-miR-23a-3p	SRRM4
1585	hsa-miR-23a-3p	SKIDA1
1586	hsa-miR-23a-3p	RPS15A
1587	hsa-miR-23a-3p	FAM83G
1588	hsa-miR-23a-3p	EEF1D
1589	hsa-miR-23a-3p	NDUFV1
1590	hsa-miR-23a-3p	DCHS1
1591	hsa-miR-23a-3p	GNL2
1592	hsa-miR-23a-3p	AKAP8L
1593	hsa-miR-23a-3p	FEM1B
1594	hsa-miR-23a-3p	FBL
1595	hsa-miR-23a-3p	STT3B
1596	hsa-miR-23a-3p	NDUFA3
1597	hsa-miR-23a-3p	ZNF726
1598	hsa-miR-23a-3p	MRPL37
1599	hsa-miR-23a-3p	ZNF729
1600	hsa-miR-23a-3p	POU3F3
1601	hsa-miR-23a-3p	MT-ND4
1602	hsa-miR-23a-3p	MT-ND2
1603	hsa-miR-23a-3p	MT-ATP8
1604	hsa-miR-23a-3p	HDHD3
1605	hsa-miR-23a-3p	TMEM255B
1606	hsa-miR-23a-3p	ZNF550
1607	hsa-miR-23a-3p	PRDX4
1608	hsa-miR-23a-3p	NCOA4
1609	hsa-miR-23a-3p	NOP9
1610	hsa-miR-23a-3p	GRIN2B
1611	hsa-miR-23a-3p	GAN
1612	hsa-miR-23a-3p	MIEF1
1613	hsa-miR-23a-3p	GPALPP1
1614	hsa-miR-23a-3p	POMGNT2
1615	hsa-miR-23a-3p	CXCL8
1616	hsa-miR-23a-3p	SNU13
1617	hsa-miR-23a-3p	ERBIN
1618	hsa-miR-23a-3p	NUP58
1619	hsa-miR-23a-3p	ADGRG6
1620	hsa-miR-23a-3p	JADE3
1621	hsa-miR-23a-3p	ZNF99
1622	hsa-miR-23a-3p	NDUFAF8
1623	hsa-miR-23a-3p	POM121C
1624	hsa-miR-23a-3p	SHTN1
1625	hsa-miR-23a-3p	KIZ
1626	hsa-miR-23a-3p	SYNRG
1627	hsa-miR-23a-3p	TADA2A
1628	hsa-miR-23a-3p	ARHGAP23
1629	hsa-miR-23a-3p	GPAT3
1630	hsa-miR-23a-3p	MIGA1
1631	hsa-miR-23a-3p	LDAH
1632	hsa-miR-23a-3p	ZNF595
1633	hsa-miR-23a-3p	GRK2
1634	hsa-miR-23a-3p	MARCKS
1635	hsa-miR-23a-3p	PIP4K2B
1636	hsa-miR-23a-3p	RIDA
1637	hsa-miR-23a-3p	MLLT6
1638	hsa-miR-23a-3p	TXNIP
1639	hsa-miR-23a-3p	B4GAT1
1640	hsa-miR-23a-3p	ERO1A
1641	hsa-miR-23a-3p	TOMM70
1642	hsa-miR-23a-3p	PCNX1
1643	hsa-miR-23a-3p	MTCL1
1644	hsa-miR-23a-3p	KMT5B
1645	hsa-miR-23a-3p	TRMO
1646	hsa-miR-23a-3p	CCDC186
1647	hsa-miR-23a-3p	EMSY
1648	hsa-miR-23a-3p	COQ8A
1649	hsa-miR-23a-3p	CFAP97
1650	hsa-miR-23a-3p	FAM234B
1651	hsa-miR-23a-3p	ADGRL4
1652	hsa-miR-23a-3p	PCNX4
1653	hsa-miR-23a-3p	ACBD6
1654	hsa-miR-23a-3p	CIPC
1655	hsa-miR-23a-3p	NOL4L
1656	hsa-miR-23a-3p	ADGRA3
1657	hsa-miR-23a-3p	NRDC
1658	hsa-miR-23a-3p	MINDY2
1659	hsa-miR-23a-3p	ELOC
1660	hsa-miR-23a-3p	UMAD1
1661	hsa-miR-23a-3p	INTS14
1662	hsa-miR-23a-3p	NAA38
1663	hsa-miR-23a-3p	GUCY1A1
1664	hsa-miR-23a-3p	COP1
1665	hsa-miR-23a-3p	TUT4
1666	hsa-miR-23a-3p	GASK1B
1667	hsa-miR-23a-3p	UFD1
1668	hsa-miR-23a-3p	TENT4B
1669	hsa-miR-23a-3p	RO60
1670	hsa-miR-23a-3p	DENND11
1671	hsa-miR-23a-3p	PNMA8A
1672	hsa-miR-23a-3p	KARS1
1673	hsa-miR-23a-3p	CERT1
1674	hsa-miR-23a-3p	CEMIP2
1675	hsa-miR-23a-3p	SPART
1676	hsa-miR-23a-3p	GET1
1677	hsa-miR-23a-3p	DOP1A
1678	hsa-miR-23a-3p	PRXL2A
1679	hsa-miR-23a-3p	MIA2
1680	hsa-miR-23a-3p	MARCHF6
1681	hsa-miR-23a-3p	SQOR
1682	hsa-miR-23a-3p	MARCHF7
1683	hsa-miR-23a-3p	KIRREL1
1684	hsa-miR-23a-3p	SEPTIN11
1685	hsa-miR-23a-3p	GATD1
1686	hsa-miR-23a-3p	TASOR2
1687	hsa-miR-23a-3p	EIPR1
1688	hsa-miR-23a-3p	NARS1
1689	hsa-miR-23a-3p	H3-3B
1690	hsa-miR-23a-3p	CAVIN1
1691	hsa-miR-23a-3p	UTP25
1692	hsa-miR-23a-3p	MESD
1693	hsa-miR-23a-3p	KIFBP
1694	hsa-miR-23a-3p	ATP5IF1
1695	hsa-miR-23a-3p	MARCHF5
1696	hsa-miR-23a-3p	SEPTIN3
1697	hsa-miR-23a-3p	MEAK7
1698	hsa-miR-23a-3p	TLNRD1
1699	hsa-miR-23a-3p	RETREG3
1700	hsa-miR-23a-3p	ATP5PO
1701	hsa-miR-23a-3p	VARS1
1702	hsa-miR-23a-3p	H4C6
1703	hsa-miR-23a-3p	ZNF724
1704	hsa-miR-23a-3p	ZNF66
1705	hsa-miR-23a-3p	AL662899.3
1706	hsa-miR-23a-3p	AC092279.1
1707	hsa-miR-23a-3p	AL136295.1
1708	hsa-miR-23a-3p	AC003002.2
1709	hsa-miR-145-5p	NOTCH1
1710	hsa-miR-145-5p	G6PD
1711	hsa-miR-145-5p	MAPK14
1712	hsa-miR-145-5p	ERBB3
1713	hsa-miR-145-5p	NF2
1714	hsa-miR-145-5p	SLC7A6
1715	hsa-miR-145-5p	ARF4
1716	hsa-miR-145-5p	FAM81A
1717	hsa-miR-145-5p	NETO2
1718	hsa-miR-145-5p	SERP1
1719	hsa-miR-145-5p	TAGLN2
1720	hsa-miR-145-5p	CNOT6
1721	hsa-miR-145-5p	ARCN1
1722	hsa-miR-145-5p	G3BP1
1723	hsa-miR-145-5p	STOM
1724	hsa-miR-145-5p	ZEB1
1725	hsa-miR-145-5p	ZEB2
1726	hsa-miR-145-5p	CDKN1A
1727	hsa-miR-145-5p	ABCG2
1728	hsa-miR-145-5p	FGF20
1729	hsa-miR-145-5p	FAM3C
1730	hsa-miR-145-5p	BTG2
1731	hsa-miR-145-5p	SP4
1732	hsa-miR-145-5p	IRS1
1733	hsa-miR-145-5p	ACVR1B
1734	hsa-miR-145-5p	COL3A1
1735	hsa-miR-145-5p	SPARC
1736	hsa-miR-145-5p	COL1A1
1737	hsa-miR-145-5p	COL1A2
1738	hsa-miR-145-5p	FBN1
1739	hsa-miR-145-5p	IRS2
1740	hsa-miR-145-5p	TGFB2
1741	hsa-miR-145-5p	CAV1
1742	hsa-miR-145-5p	SNAI2
1743	hsa-miR-145-5p	SWAP70
1744	hsa-miR-145-5p	F11R
1745	hsa-miR-145-5p	PODXL
1746	hsa-miR-145-5p	SLC30A7
1747	hsa-miR-145-5p	CDK4
1748	hsa-miR-145-5p	CD59
1749	hsa-miR-145-5p	ZHX1
1750	hsa-miR-145-5p	TMEM9B
1751	hsa-miR-145-5p	GPSM2
1752	hsa-miR-145-5p	CREBL2
1753	hsa-miR-145-5p	JUN
1754	hsa-miR-145-5p	IL1RN
1755	hsa-miR-145-5p	CASP6
1756	hsa-miR-145-5p	GRN
1757	hsa-miR-145-5p	PAK1
1758	hsa-miR-145-5p	PRDM1
1759	hsa-miR-145-5p	VIM
1760	hsa-miR-145-5p	EEF1A2
1761	hsa-miR-145-5p	INPPL1
1762	hsa-miR-145-5p	BMP7
1763	hsa-miR-145-5p	CCND2
1764	hsa-miR-145-5p	HMGA1
1765	hsa-miR-145-5p	TGFB1
1766	hsa-miR-145-5p	RASA1
1767	hsa-miR-145-5p	ABCA1
1768	hsa-miR-145-5p	MMP3
1769	hsa-miR-145-5p	MMP9
1770	hsa-miR-145-5p	BMP1
1771	hsa-miR-145-5p	CDC25B
1772	hsa-miR-145-5p	JAG1
1773	hsa-miR-145-5p	LDLR
1774	hsa-miR-145-5p	DDIT4
1775	hsa-miR-145-5p	KLF4
1776	hsa-miR-145-5p	MUC1
1777	hsa-miR-145-5p	AKT1
1778	hsa-miR-145-5p	ERRFI1
1779	hsa-miR-145-5p	SMAD2
1780	hsa-miR-145-5p	CLINT1
1781	hsa-miR-145-5p	CBFB
1782	hsa-miR-145-5p	PPP3CA
1783	hsa-miR-145-5p	C11orf58
1784	hsa-miR-145-5p	ITGA5
1785	hsa-miR-145-5p	MMP1
1786	hsa-miR-145-5p	KRT7
1787	hsa-miR-145-5p	RTKN
1788	hsa-miR-145-5p	STAT1
1789	hsa-miR-145-5p	ADAM17
1790	hsa-miR-145-5p	ANK2
1791	hsa-miR-145-5p	ATM
1792	hsa-miR-145-5p	BBC3
1793	hsa-miR-145-5p	PTP4A1
1794	hsa-miR-145-5p	STAT3
1795	hsa-miR-145-5p	NDRG3
1796	hsa-miR-145-5p	ABL2
1797	hsa-miR-145-5p	ACTB
1798	hsa-miR-145-5p	ACTG1
1799	hsa-miR-145-5p	ACVR1
1800	hsa-miR-145-5p	AP2B1
1801	hsa-miR-145-5p	AGT
1802	hsa-miR-145-5p	ALDH3A1
1803	hsa-miR-145-5p	BIRC2
1804	hsa-miR-145-5p	BIRC3
1805	hsa-miR-145-5p	ARF6
1806	hsa-miR-145-5p	ARNTL
1807	hsa-miR-145-5p	ASPH
1808	hsa-miR-145-5p	BMP2
1809	hsa-miR-145-5p	DST
1810	hsa-miR-145-5p	MYRF
1811	hsa-miR-145-5p	DDR1
1812	hsa-miR-145-5p	CALD1
1813	hsa-miR-145-5p	CAPN2
1814	hsa-miR-145-5p	CAV2
1815	hsa-miR-145-5p	SCARB2
1816	hsa-miR-145-5p	ENTPD6
1817	hsa-miR-145-5p	CD47
1818	hsa-miR-145-5p	CDH2
1819	hsa-miR-145-5p	CFTR
1820	hsa-miR-145-5p	COL5A1
1821	hsa-miR-145-5p	COL5A2
1822	hsa-miR-145-5p	COL12A1
1823	hsa-miR-145-5p	CRYZ
1824	hsa-miR-145-5p	DIAPH1
1825	hsa-miR-145-5p	DYNC1H1
1826	hsa-miR-145-5p	DPH1
1827	hsa-miR-145-5p	DSC2
1828	hsa-miR-145-5p	RCAN1
1829	hsa-miR-145-5p	DSP
1830	hsa-miR-145-5p	EEF2
1831	hsa-miR-145-5p	EFNA1
1832	hsa-miR-145-5p	ELAVL4
1833	hsa-miR-145-5p	EPHX1
1834	hsa-miR-145-5p	ERCC4
1835	hsa-miR-145-5p	ETV5
1836	hsa-miR-145-5p	ACSL4
1837	hsa-miR-145-5p	FDFT1
1838	hsa-miR-145-5p	FGF2
1839	hsa-miR-145-5p	FLI1
1840	hsa-miR-145-5p	FLT1
1841	hsa-miR-145-5p	FN1
1842	hsa-miR-145-5p	GLUL
1843	hsa-miR-145-5p	GMFB
1844	hsa-miR-145-5p	GNB1
1845	hsa-miR-145-5p	GOLGB1
1846	hsa-miR-145-5p	HDGF
1847	hsa-miR-145-5p	HK2
1848	hsa-miR-145-5p	HSPA2
1849	hsa-miR-145-5p	HSPA4
1850	hsa-miR-145-5p	HSPA5
1851	hsa-miR-145-5p	HSP90AB1
1852	hsa-miR-145-5p	TNC
1853	hsa-miR-145-5p	ID4
1854	hsa-miR-145-5p	IFIT1
1855	hsa-miR-145-5p	IFNGR2
1856	hsa-miR-145-5p	IGF1R
1857	hsa-miR-145-5p	IGFBP4
1858	hsa-miR-145-5p	ILK
1859	hsa-miR-145-5p	ITGA3
1860	hsa-miR-145-5p	JUNB
1861	hsa-miR-145-5p	KLC1
1862	hsa-miR-145-5p	KRT14
1863	hsa-miR-145-5p	KRT19
1864	hsa-miR-145-5p	KTN1
1865	hsa-miR-145-5p	LTA4H
1866	hsa-miR-145-5p	MCM5
1867	hsa-miR-145-5p	MEST
1868	hsa-miR-145-5p	MLLT1
1869	hsa-miR-145-5p	MMP2
1870	hsa-miR-145-5p	MMP14
1871	hsa-miR-145-5p	MSN
1872	hsa-miR-145-5p	MYO1C
1873	hsa-miR-145-5p	NDN
1874	hsa-miR-145-5p	NDUFA4
1875	hsa-miR-145-5p	NDUFB5
1876	hsa-miR-145-5p	NEDD9
1877	hsa-miR-145-5p	NFIL3
1878	hsa-miR-145-5p	NODAL
1879	hsa-miR-145-5p	DDR2
1880	hsa-miR-145-5p	SERPINE1
1881	hsa-miR-145-5p	PDE3A
1882	hsa-miR-145-5p	PDGFRL
1883	hsa-miR-145-5p	PDGFRB
1884	hsa-miR-145-5p	SERPINA1
1885	hsa-miR-145-5p	SERPINB9
1886	hsa-miR-145-5p	PIGF
1887	hsa-miR-145-5p	PIK3CA
1888	hsa-miR-145-5p	PKD2
1889	hsa-miR-145-5p	PLAT
1890	hsa-miR-145-5p	PLEC
1891	hsa-miR-145-5p	PRRX1
1892	hsa-miR-145-5p	POU5F1
1893	hsa-miR-145-5p	PKN1
1894	hsa-miR-145-5p	MAPK4
1895	hsa-miR-145-5p	MAP2K6
1896	hsa-miR-145-5p	ALDH18A1
1897	hsa-miR-145-5p	RAB3B
1898	hsa-miR-145-5p	RAC1
1899	hsa-miR-145-5p	RAD23B
1900	hsa-miR-145-5p	RBBP7
1901	hsa-miR-145-5p	RGS2
1902	hsa-miR-145-5p	RING1
1903	hsa-miR-145-5p	ABCE1
1904	hsa-miR-145-5p	ROBO2
1905	hsa-miR-145-5p	RORA
1906	hsa-miR-145-5p	CLIP1
1907	hsa-miR-145-5p	SCN2A
1908	hsa-miR-145-5p	CCL20
1909	hsa-miR-145-5p	SGCB
1910	hsa-miR-145-5p	SKI
1911	hsa-miR-145-5p	HLTF
1912	hsa-miR-145-5p	SNAI1
1913	hsa-miR-145-5p	SON
1914	hsa-miR-145-5p	SOX2
1915	hsa-miR-145-5p	SP100
1916	hsa-miR-145-5p	SPAST
1917	hsa-miR-145-5p	SPP1
1918	hsa-miR-145-5p	SREBF1
1919	hsa-miR-145-5p	SRP9
1920	hsa-miR-145-5p	SRPK2
1921	hsa-miR-145-5p	STAU1
1922	hsa-miR-145-5p	ELOVL4
1923	hsa-miR-145-5p	STK3
1924	hsa-miR-145-5p	SUPT5H
1925	hsa-miR-145-5p	TACC1
1926	hsa-miR-145-5p	TCF4
1927	hsa-miR-145-5p	TCF3
1928	hsa-miR-145-5p	TIMP1
1929	hsa-miR-145-5p	TSPAN6
1930	hsa-miR-145-5p	GPR137B
1931	hsa-miR-145-5p	TPM3
1932	hsa-miR-145-5p	TPP2
1933	hsa-miR-145-5p	TPT1
1934	hsa-miR-145-5p	TSPYL1
1935	hsa-miR-145-5p	UBE2B
1936	hsa-miR-145-5p	UGCG
1937	hsa-miR-145-5p	UNG
1938	hsa-miR-145-5p	WNT5A
1939	hsa-miR-145-5p	YES1
1940	hsa-miR-145-5p	ZNF23
1941	hsa-miR-145-5p	ZNF37A
1942	hsa-miR-145-5p	ZNF180
1943	hsa-miR-145-5p	SCG2
1944	hsa-miR-145-5p	SLC39A7
1945	hsa-miR-145-5p	CUL5
1946	hsa-miR-145-5p	FZD7
1947	hsa-miR-145-5p	PPM1D
1948	hsa-miR-145-5p	ENC1
1949	hsa-miR-145-5p	NIPSNAP1
1950	hsa-miR-145-5p	MADD
1951	hsa-miR-145-5p	TMEFF1
1952	hsa-miR-145-5p	EIF3A
1953	hsa-miR-145-5p	TNFSF13
1954	hsa-miR-145-5p	NRP1
1955	hsa-miR-145-5p	MBD2
1956	hsa-miR-145-5p	FUBP3
1957	hsa-miR-145-5p	DGKI
1958	hsa-miR-145-5p	CCPG1
1959	hsa-miR-145-5p	RPS6KA5
1960	hsa-miR-145-5p	UBE4A
1961	hsa-miR-145-5p	BAG5
1962	hsa-miR-145-5p	GDA
1963	hsa-miR-145-5p	VGLL4
1964	hsa-miR-145-5p	SECISBP2L
1965	hsa-miR-145-5p	ARHGAP32
1966	hsa-miR-145-5p	ARHGAP11A
1967	hsa-miR-145-5p	ZBTB24
1968	hsa-miR-145-5p	ARNT2
1969	hsa-miR-145-5p	NR1D2
1970	hsa-miR-145-5p	FGFBP1
1971	hsa-miR-145-5p	SH2B3
1972	hsa-miR-145-5p	HUWE1
1973	hsa-miR-145-5p	ATP9A
1974	hsa-miR-145-5p	OPTN
1975	hsa-miR-145-5p	NAMPT
1976	hsa-miR-145-5p	FARP1
1977	hsa-miR-145-5p	RBM6
1978	hsa-miR-145-5p	NPM3
1979	hsa-miR-145-5p	DLC1
1980	hsa-miR-145-5p	IPO7
1981	hsa-miR-145-5p	ARL6IP5
1982	hsa-miR-145-5p	SPTLC1
1983	hsa-miR-145-5p	ERLIN1
1984	hsa-miR-145-5p	TGOLN2
1985	hsa-miR-145-5p	SUGT1
1986	hsa-miR-145-5p	IL24
1987	hsa-miR-145-5p	TPPP
1988	hsa-miR-145-5p	CIT
1989	hsa-miR-145-5p	RNF24
1990	hsa-miR-145-5p	PNKP
1991	hsa-miR-145-5p	LYPLA2
1992	hsa-miR-145-5p	GABARAPL2
1993	hsa-miR-145-5p	ITGA11
1994	hsa-miR-145-5p	RNF44
1995	hsa-miR-145-5p	NCBP2
1996	hsa-miR-145-5p	CCT5
1997	hsa-miR-145-5p	SPEN
1998	hsa-miR-145-5p	CLUAP1
[truncated: 6,979 more rows]

## Sheet: VennData
Supplementary Table 3-4. Overlapping target genes of miRNA predicted by TarBase and ElMMo
TarBase Target Gene Symbol	ElMMo Target Gene Symbol	TarBase|ElMMO Overlapping Target Gene Symbol
FBXW11	GDF6	CXCL12
HSPD1	CPEB1	PTEN
SLC16A1	XYLT1	DLL1
ACAA2	C20orf112	CLOCK
ERH	GCNT4	SMC1A
TRAPPC3	SLC29A3	BCL2
EML4	KCTD17	NCOA3
ARHGAP29	ERCC6	MCL1
LZTFL1	ADRB3	E2F3
LMNB1	TRIM67	GJA1
CPNE3	DDX19B	CDK6
DHCR24	ADAMTS8	VEZT
MYH9	ADAMTS15	THBS1
GMCL1	PARP8	TGFBR2
NCOA2	TMEM2	RB1
PTK2	GAS7	CD164
CD44	GRIK2	GAS2L1
MYC	KCNC1	LAMC1
MATR3	NEFM	UHMK1
DNMT3A	USP6	RAB11FIP2
ADCY6	HAND2	LASP1
HMGB1	ULK2	RNF138
EGFR	PPARGC1A	MTMR12
RAB21	WAPAL	BLCAP
SKAP2	RBFOX1	PLEKHB2
ARFIP1	MBTD1	TRIM2
AHR	NPEPL1	ARF3
HEBP2	HECTD2	DHX15
APEX2	CEP85L	CLCN3
DCTD	C16orf52	MAPK1IP1L
RPIA	SLC4A4	OSBPL8
BAZ1A	GHR	SMAD5
INSIG2	COL4A3BP	LRRC58
C17orf80	SOX6	NFIB
PRIM1	PPARGC1B	CCND1
UGP2	RALGPS1	ESR1
WIPF1	CNOT2	SLC7A1
IQGAP1	SLC6A1	TUSC2
IRAK1	KCNQ4	TJP1
HIF1A	OTOF	CAMTA1
ABL1	COL24A1	BMPR2
CDH1	RFX6	IL6R
LARP4	MESDC1	APAF1
FOXO3	CPED1	CFL2
BLMH	LIMD2	SP1
SNCA	LOXL4	CDC25A
SOD2	KLHL23	BACH1
VHL	C7orf60	COL4A1
ANXA11	RSPO2	COL4A2
EPB41L3	IGLON5	HMGA2
VMP1	SCN5A	CCNG1
ABCA4	CACNA1E	SERBP1
ACADM	OPRM1	TJP2
ACAT1	SBK1	TRIP11
ADH5	DMP1	PHF19
ANXA2	NIPAL4	GNAI3
APLP2	CECR6	PGRMC2
STS	GPR156	CTNND1
ASNS	SPEG	QSER1
ATF4	PLD5	NEK6
ATP6V1C1	HLF	ANKRD52
ATP6V0A1	CBFA2T3	STK4
ATRX	CEP164	NIN
BLM	STAB2	ACTR1A
ZFP36L1	SLC7A14	ASXL2
BTG1	SPTBN4	CEP63
CALM2	HOXD1	HSP90B1
CCNB1	2023-03-09	ADAMTS1
CD9	C11orf84	CASP7
CDK9	SP8	CLU
CENPE	PPAPDC2	JARID2
CHD1	NUMBL	PIK3R1
CHML	DUSP9	NOTCH2
CLTA	POU2F2	CASP3
COL6A1	RORC	ATXN1
CPOX	TBX5	EZH2
CTBP2	AIFM1	MAPK9
CTNNA1	LRRC17	DICER1
CTNNB1	ABCB9	RCOR1
CYB561	SMCR7L	MET
CYP51A1	ZC3H3	TGFBR3
DSG2	INTS2	TOPORS
EPHA2	B3GNT1	PPIF
SLC29A1	PLEKHG6	MEIS1
EXT2	GRID2IP	NACC1
FHL2	ZNF583	NFE2L1
FLII	SEMA4G	MBNL2
FRZB	DPP3	CAPRIN1
FTH1	NYNRIN	ATP6V1B2
GABRB3	MFSD4	AGO1
GDI1	DTX2	AGO2
GFPT1	BCL2L1	AGO3
GPI	EGR3	FSCN1
GPR37	NRTN	BNIP3L
GRB7	QARS	ERBB4
NR3C1	HDHD1	RHOB
MSH6	CLDN12	TNRC6A
GTF2A1	MEIS3	USP46
GUCY1A2	POGLUT1	RDX
HCCS	C6orf211	TNPO1
HTT	SAP30L	FOXJ3
HMGCS1	CALN1	TRIB1
HNRNPD	FAM96A	WNK1
DNAJA1	TRPM6	SATB2
DNAJB1	NRK	VAMP4
IDI1	ZNF740	ELAVL1
IFIT2	CCDC141	STX12
IFNAR2	SLC9A9	RAD21
IFNG	RNF5	ACTN2
IMPA1	CACNA1D	ACVR2B
INSIG1	HTR4	ADAM10
EIF3E	ZCCHC11	ADD3
ITGA6	MVB12B	AP1G1
IREB2	CACFD1	ANPEP
ITGA1	ACKR6	XIAP
ITGAV	PPP1R16B	ARHGAP5
ITGB1	ST8SIA1	ARNT
IVD	HOXC11	ZFHX3
KCNK1	RGAG1	ATP6V1E1
KCNMA1	LOXL3	AUH
KPNA5	SCUBE3	BCAT1
LDHB	NSMCE2	BNIP2
LIG3	TMEM110	KLF5
ABLIM1	UFL1	CA2
MAP1A	NKIRAS2	CACNB4
MAP1B	SWT1	CCNT2
MCM3	C11orf57	CHD4
MCM4	ETNK2	AP1S1
MCM7	FAM178A	CLTC
CD46	BIN3	CNN2
MDK	IKBKE	CSE1L
MDM2	DCX	CSNK1G3
MGP	ACTA1	CSNK2A1
MKI67	CTNS	DDX3X
MKLN1	MYCL	DPYSL3
MYD88	NEO1	DUSP5
MYO9A	PTAFR	DYRK1A
HNRNPM	SGCD	LPAR1
NAP1L2	TEAD3	EIF4E
NFE2L2	ADAM15	EIF4EBP2
PNP	NDST3	EPAS1
NT5E	PCYT1B	ETV1
NUCB1	RNF7	BPTF
NUMA1	TIMM17B	FGF7
OPA1	CLP1	FLNC
OXCT1	KLF8	FNTA
PEBP1	HABP4	FYN
FURIN	ZPLD1	NR6A1
PAK3	TGDS	GLO1
PCK2	BEGAIN	GLS
PFKP	CHIC1	GSK3B
PFN2	ZNF282	GSPT1
SERPINE2	MDFI	HAS2
PIK3CB	FGF11	HDAC2
POLR2A	TMEM55A	HDLBP
PPA1	PCDHA11	HIC1
PPP1CC	PCDHA6	UBE2K
PPP3R1	PCDHA4	HLA-A
PPT1	PCDHA12	HMGB2
PRKACB	PCDHA13	HMGCR
PRKAR1A	PCDHA3	HNRNPU
PRKCB	ATXN2	IL6ST
MAP2K5	MED26	INPP5A
PRNP	PCDHAC1	INSR
PRRG1	PCDHA1	ITGB8
PSAP	PCDHA10	ITPR1
PSEN1	PCDHA2	ITPR2
PSME1	PCDHA5	KDR
PTGS1	PCDHA7	KIF5B
PTPN4	PCDHA8	KPNA1
PTPN11	KCNK10	KPNA4
PTX3	MYRIP	LAMP1
ABCD4	ATP2B3	LBR
PYCR1	VANGL2	LIFR
PYGB	FBXO30	LMO7
RAB5B	CGNL1	LPP
KDM5A	GABRA6	LSAMP
REL	UNC5A	SMAD4
RPL31	MLLT4	MAP4
RPN1	GRIN3A	MAT2A
SC5D	FGF5	MBNL1
SDCBP	ISM2	MEF2C
SELPLG	LRP1B	MEIS2
SRSF1	SEH1L	MAP3K1
SLC25A1	FBXO33	MAP3K9
SSR3	GRM7	MAP3K11
STRN	ZC3H12B	TRIM37
TERF2	FAM133B	MYO5B
TFRC	PID1	MYO6
TIMP2	CNKSR2	PPP1R12A
TRIO	LRP2	NAP1L1
TSNAX	NLGN1	NCAM2
TTC3	DLL4	NCBP1
TULP3	PAK7	NEFH
UBB	SLC24A3	NF1
UBE3A	VTI1A	NFATC3
VCP	NXPH1	NONO
VIP	C9orf69	CNOT4
XPO1	TFAP2D	SLC11A2
YWHAE	BMPR1A	NUP98
ZNF711	LRP6	OAZ2
ZNF708	NRP2	PAFAH1B1
ZBTB25	TSPAN5	PAFAH1B2
ZNF85	PDAP1	PAK2
ZNF141	MYT1L	PCBP1
TRIM25	LPHN2	PCDH7
ZNF195	FBXL12	PCDH9
ZNF208	ARL3	CDK17
ZNF230	RCOR3	PDK4
NUP214	GAP43	PDPK1
USP5	SLC5A9	PIK3C2A
SYMPK	SERF2	PIP4K2A
PIP5K1A	SEMA4F	PLCB4
SRPX	SEC14L5	PMP2
ULK1	PLA2G3	UBL3
CUL1	TMEM194A	PON2
CDC42BPA	FGF18	PPAT
RGS5	MEOX2	PPM1A
GCM1	HELZ	PPP1CB
DEGS1	COL9A3	PRKAA1
RUVBL1	MMP11	PRKAA2
USO1	RIMS3	PKIA
CDK13	KIAA0895L	PRKCA
EIF4G3	ZNF318	MAPK1
STX16	SLC8A2	PRLR
MPDZ	GPATCH3	PTPRG
TNFRSF10B	VPS26B	PTPRJ
GMPS	GALNT15	PURA
ST3GAL5	TSPEAR	PURB
BUD31	AK4	PXN
AP1S2	LPHN1	RCN1
BAZ1B	IHH	RNF4
SMC3	OMG	RPS6KB1
DDX21	TRABD2B	RREB1
TRIP12	BAAT	SORT1
GTF3C3	RARB	SAFB
SLC9A3R1	PHOX2B	SATB1
EI24	ENTPD7	MSMO1
CDC42BPB	LRTOMT	MAP2K4
PREPL	B3GNT7	SRSF6
PDIA4	HMGN2	SGK1
MORF4L2	MYH1	SIAH1
CTR9	MYH2	SKIL
LPIN2	MYH4	SLC1A1
PUM1	PRKRIR	SLC5A3
SLK	GPR64	SLC20A1
ZSCAN12	KLF12	SMARCC1
BCLAF1	FAM175B	SMS
CKAP5	KIAA0922	SNRPC
KEAP1	GREM1	SNTB2
PJA2	FAM46A	SPTBN1
TOX4	PAPD5	AURKA
TBC1D4	EBF3	STYX
ZBED4	TOX3	SYT1
UBAP2L	SMEK2	SYT4
OXSR1	TENM1	TBCA
WASF2	LRCH1	TGIF1
STX6	SNAP25	KLF10
STAM2	GRK5	TMPO
ZNF267	PPP2R5E	TNFAIP3
RTN3	ZZZ3	TOP2A
LANCL1	KIAA1467	TOP2B
TUBB4B	DDX26B	TSC1
CEPT1	E2F2	TXNRD1
ATP8A1	CD276	UBE2D1
SEC24B	DMRT2	UBE2D3
SEC23B	ICK	UBE2V2
UNC13B	DNAL1	UTRN
DDX17	SAMD12	VLDLR
CHERP	LOR	WEE1
NOP56	PSORS1C2	YY1
ANP32B	CDH22	YWHAG
ARFGEF1	2023-03-05	ZNF148
YKT6	RFWD2	VEZF1
POLQ	ZDHHC14	ZMYM2
MAP3K2	ATXN7L1	ZNF217
KDM5B	MKX	ZNF236
HBS1L	CCDC178	SLC30A1
ZMYND11	CCDC42B	LUZP1
NCKAP1	CSMD1	CSDE1
ZNF273	SULF1	PXDN
ZNF460	FAM60A	MOGS
WDR3	ERC2	REEP5
EHD1	PRKG1	DDX39B
SERINC3	TXNDC17	TFPI2
STIP1	ADAMTS18	MLLT10
TMED10	DYNC1I1	CCDC6
RAB32	ERBB2IP	PTP4A2
CCNI	CTCF	KMT2D
METAP2	JHDM1D	COIL
SF3B2	OTP	NRIP1
PRSS23	LRRN3	USP9X
ATE1	C17orf59	FZD4
HPS5	DOLPP1	STK24
MTF2	FAM134A	CUL3
RHOBTB3	EPT1	CUL2
ENPP4	TMEM55B	PKP4
ZNF365	ZSWIM3	CGGBP1
DIS3	CHRNE	KHSRP
DKK1	MXD3	PDE8B
TRIM32	PCBP4	KCNK5
PDS5B	USP2	TNKS
NCOA6	GPC6	CDC23
SIPA1L3	ADAMTSL3	B3GALNT1
RAD54L2	DACH1	NOL4
LPIN1	SLITRK1	CDS2
FAM120A	LITAF	SNAP23
FAF2	PDIK1L	SYNJ1
DNMBP	LTB	FUBP1
CSTF2T	DRD1	UBE2M
DMXL2	EPHA1	MTMR4
WDR7	OTX1	LATS1
UBR4	TRIP10	SLC16A6
SPECC1L	FCHSD2	DYRK1B
NCSTN	NCS1	REPS2
SF3B3	RNF170	VAPA
BRD4	POTEM	B4GALT6
SRRM2	CHRD	B4GALT5
DDAH1	SCRT2	CNOT8
TMEM50A	SLC25A18	NRXN3
CORO1C	GALE	QKI
EID1	PACS2	HOMER1
SDF2L1	EBF1	CHST3
IL17RA	NLGN4Y	SLC4A7
FBXO7	PDXDC1	WTAP
FBXL2	INTS6	AKAP12
DCAF12	CSNK1G1	SEC24C
POLR1A	NLGN4X	GCC2
RNF19A	ESRRG	PHF14
ATL3	MSANTD3-TMEFF1	N4BP1
UPF2	SHROOM2	GREB1
ZNF451	TASP1	USP6NL
TOR1AIP1	SRPR	DOCK4
TES	PCDH20	TOX
UQCRQ	SDK1	ZFYVE16
LSM3	INHBB	RASSF2
ZNF638	SLC30A6	MAML1
TMEM97	LMX1A	SCRN1
OSTM1	FAM103A1	DNAJC6
FLVCR1	EIF2S2	ZNF518A
MED4	ETS1	CEP350
SEC61A1	CACNB1	TLK1
DPP7	HOXB3	ZC3H11A
RRM2B	MYT1	NUAK1
IL21R	SPTB	MED13
RNF141	UCK2	PTBP3
TPRKB	ST8SIA4	GNPDA1
MRPS16	TBC1D1	ZBTB33
COMMD2	DTX4	ABCC5
KCTD3	SMEK1	ACTR2
ZDHHC2	KIAA1841	ZNF263
TACO1	SUV420H2	PDIA6
GOLM1	OSBPL9	RBM12
UBR5	DIRAS1	ABI2
ZNF107	CRB2	PSME3
GULP1	KCNA1	HNRNPR
RTCB	CHTF8	SPRY2
PEX5L	EBF4	UBE4B
FAM49B	MSI1	DNAJA2
CCZ1	PHF15	CITED2
DYNC2LI1	RAPGEFL1	ZBTB18
RSF1	ABHD6	SLC9A6
KDM3B	LRFN2	SEC23A
MIS18A	DRAM2	VTI1B
CHPF2	PARM1	VAT1
LEPROT	MXD4	PDLIM5
EPDR1	HCN4	EXOC5
AHI1	FAM129B	CELF2
NDE1	CD34	GNA13
VPS13C	ESRRA	FUT9
TRMT10C	ULK3	NUP50
ATG2B	SH3TC2	TOB2
GPATCH2	TMPRSS13	ARPP19
TMEM38B	EAF1	ARPP21
KLHL11	SRRM3	SEC24A
RPRD1A	MASP1	ZNF275
SETD5	KCNIP3	RAB10
MOB1A	LRRC10B	CPSF4
ELP2	ANKRD33B	PAPOLA
PHF10	NCAN	SUB1
CNOT11	MLF2	PRDX3
DOCK10	FBXW4	PNRC1
LUC7L	GALNT14	CKAP4
TSR1	KIAA0226L	YWHAQ
ASF1B	RGPD4	FERMT2
VPS35	RGPD6	KDELR2
AGK	RGPD8	NUDT21
WSB2	ITGA10	CPSF6
KMT2E	SMCR7	ABHD2
NKRF	TAT	SEC23IP
LRRC8A	DIP2C	SUPT16H
ZC3HAV1	RPS6KA6	AKAP11
TM9SF3	MAGI1	MAN1B1
STARD7	GLS2	HSPA4L
TOMM22	C12orf23	ZNF652
REXO4	POLR2F	ATG14
PHTF2	STAT5B	ZBTB1
ZNFX1	WHSC1	BTBD3
ZMIZ1	NCK2	MAPRE1
RALGAPA2	LHFPL2	STK38L
CLK4	PROSC	GOLGA8A
BIRC6	PAK6	PALLD
GALNT16	PAPOLG	SAMD4A
LRRC47	BORA	ZNF292
HEG1	MED12L	KIF21B
TMEM181	DMBX1	SMG1
USP28	ZNF800	ZNF609
PHF12	SETD8	SETD1B
FANCM	MAF	AVL9
MID1IP1	ELF5	KIF1B
MRPS35	HNF4G	TNRC6B
GUF1	MAB21L2	POGZ
EPB41L4A	HOXB4	TBC1D9
RRAGC	KLHL13	SNX13
LMBR1	MYLK4	RTF1
AZI2	WNT4	GSE1
NXN	ZHX3	ATP11B
GZF1	ANAPC15	ARL6IP1
ATG3	RPUSD2	NUP210
RFX7	MEGF11	RPRD2
GGCT	DHX57	MGA
AHNAK	GSG1L	TSPYL4
SECISBP2	FAM84B	CAMSAP2
NOC4L	ZCCHC5	BICD2
CDC73	KIAA1147	ATMIN
CEP97	AWAT2	ACSL6
HECTD3	AFF2	CLASP1
NSUN7	STARD3NL	DOCK9
E2F8	SLC26A9	U2SURP
GRTP1	GATS	KHNYN
SHCBP1	COL11A1	PUM2
SLTM	IKBKAP	MED13L
SCD5	BSN	ZDHHC17
ATAT1	CABP1	ADNP
ZNF606	PLCL2	FRAT2
THOC7	TMEM178A	RYBP
IFT74	CABP7	TARDBP
PREX2	IPMK	ICMT
EPC1	AHDC1	CBX5
CMIP	ABR	LRRC8B
CEP44	C17orf104	ZNF281
DDHD1	RBM45	NNT
COLEC12	GPR153	TTC33
SGPP1	NFRKB	WBP2
NDEL1	TXNRD3	LEMD3
ANKRD13C	GAREM	CD2AP
TAF3	CTGF	TMEM245
HMCN1	CAPZB	HECTD1
EIF2A	CSTF3	ASF1A
BRIP1	DAB2	ARMC8
ASCC2	DLX1	INTS7
POLR1B	FAM46C	KBTBD2
FAR1	SOST	GORASP2
YIPF4	RAG1	LRIG1
ACSS1	HTR1E	ATRNL1
ZNF594	EPHB1	DNM3
CAPS2	ACTR10	ANKRD17
LMNB2	SUCLG2	RAI14
ATAD1	HBEGF	SACS
RBM17	CDK14	AP3M1
TNKS1BP1	NMNAT2	NPHP3
MIDN	FAM208A	SND1
TSR2	TSPAN12	GHITM
TICRR	UBR7	RRP7A
ZNF700	TMEM168	BZW2
ANGEL2	TMEM136	HIPK2
C12orf29	RASGEF1A	C16orf72
UBTD2	TMEM170B	TMOD2
PAXBP1	NRG3	SLC25A24
MAL2	FAM131B	SLC45A1
COX20	2023-09-08	ASAP1
EARS2	PHACTR3	TMED5
TMEM170A	ADAM11	TMED7
MSI2	CACNG2	ABHD17B
ZNF792	STXBP5L	APH1A
ARL8A	CECR2	IER3IP1
FAM168B	KCNH7	DCTN4
TPRA1	WIPF2	PHF20
TMEM68	KIAA1598	CRIM1
FAM199X	ST18	KLF3
BRI3BP	ITGA9	CRLF3
SOGA1	LNPEP	SUCO
SESN3	RET	LIMA1
THAP6	ATXN7	ANKFY1
IRX2	TBX4	RAB14
ZNF483	FAM65B	UFM1
GPR180	PHF16	AZIN1
ZFP1	SLC25A15	TAF9B
FAM171B	ERO1L	CAB39
ZNF92	KLHL31	LUC7L3
ZNF721	COL9A1	SIX4
ARID2	CRCT1	BRWD1
SPRED2	BOLL	DCUN1D1
SLC44A5	PRR18	SLC38A2
SPATA13	CDC14B	SSH1
MCM9	PACRG	GFOD1
TIPRL	SPOCK3	USP53
HS6ST3	NPAS3	NDFIP2
RASSF3	EFNA5	PARP14
CHAMP1	CACNA1B	OTUD4
FAM98B	PLK3	TET2
C17orf58	FKBP2	BNC2
ZNF493	KCNH1	KLHL24
FAM102B	TEF	CNNM2
RPL7L1	UVRAG	KLHL28
ILDR1	ZNF76	TRPM7
TRIM59	UNC5C	SNRK
ZNF678	RASAL2	ZCCHC2
ZFP69	EDEM1	UBE2R2
SKA2	GAB2	IMPAD1
NUP43	ESYT1	SDHAF2
DBNDD2	SIRT7	PHIP
HDDC2	RNF121	PDPR
IFI30	SETD7	FIGN
IL10RB	HIATL1	RIF1
PECAM1	USP45	SLC25A36
PNMA2	FCHSD1	RIC8B
YTHDC2	RHOT2	PBRM1
ZBED5	SP7	RCBTB1
ZNF224	TMEM198	SLC39A9
ZNF257	YPEL4	WDR33
COL7A1	SCARA5	YOD1
NME1	PCLO	ETNK1
TAP2	LHX8	TRIM36
ALAS1	ATP5G2	KIF21A
RPL23A	KIAA2022	G2E3
PRKCSH	GAB4	CHD7
ZNF676	EPHA10	HIF1AN
ZNF429	IL16	RUFY2
GGA1	BAI1	RBM22
PDE4DIP	NRM	BTBD7
UQCR10	FAM135B	CCAR1
MAGED1	CNNM1	ASH1L
WDR35	KCNJ12	SULF2
ODF2L	KLF16	BCAP29
GOSR1	SYDE2	DNAJC12
ATN1	EMID1	C5orf15
CACYBP	CCBE1	ADAMTS9
MXRA7	CXorf23	CCNL1
TFIP11	FAM174B	PCNP
NIPA2	RAB9B	SLC39A10
TCP1	AATK	SLC4A10
RCHY1	MITF	TMCC3
CLVS2	NKX3-2	SCAF4
BTBD1	ST7L	MAVS
DCAF6	ZNF839	MTUS1
SORBS3	CCM2	NUFIP2
POLR2M	TMEM120B	TBC1D14
RPS20	ISM1	TAOK1
CANX	ELOVL3	TSHZ3
EXOC1	PRDM16	TNRC6C
VRK3	GPR6	USP37
COX19	WIF1	FAM160B1
MACROD2	HNRNPA1L2	CREBZF
NGRN	ASB7	KMT2C
FAM229B	ADSS	ELOVL5
TRAF5	DENND4A	SPCS3
DYNLL1	RNF125	PROK2
STRN4	TMEM255A	BLOC1S5
ZNF765	WIBG	CLSPN
TMEM70	KRTAP4-4	RBM26
GLRA3	KLC4	MPP5
TATDN3	SFXN5	NUCKS1
SNUPN	CNIH2	IPPK
PYURF	FAM196A	FNDC3B
SLA	CREB5	CRTC3
ZNF626	PEX5	TBC1D15
ZNF682	ATP1B4	CEP85
OCIAD1	C2orf72	RMND5A
TMEM150C	KIAA0226	REEP1
TMEM218	CINP	RAPH1
JMJD6	IL17RE	MARCKSL1
ZNF623	ACSBG1	SPATS2
MYSM1	DHDDS	UBE2Z
ZNF98	PPFIA3	ATP13A3
HILPDA	CLASRP	ADIPOR2
SENP6	ANGEL1	PANK3
RC3H2	RASL12	PLEKHF2
SIKE1	FNDC8	ZYG11B
RPP30	CAMKV	DNAJB14
SLFN11	SYNDIG1	CSRNP3
MECOM	EXOC3L2	NAA50
SLC8A1	UBXN10	KLHL15
CADM3	KY	CPEB4
FAM221A	MSMP	DUSP16
ZNF680	MOV10	SLC38A1
LTBP3	PVRL1	C6orf62
CIZ1	RAD9A	NUAK2
LRP12	SLC6A4	SBF2
ZNF507	KALRN	FAM107B
ZNF732	MACF1	TLN2
RNASEH2B	MAGI3	SESN2
ZNF669	HCN1	ZNF644
GLYCTK	CD69	KIAA1109
ZNF506	LMAN2	ARFGAP2
SH2B1	HSF5	HOOK3
TANC1	CLDN22	LCOR
KDM5C	ZIC4	MAK16
ANK3	USMG5	PARD6B
SLC25A5	IL12B	GLYR1
ZNF737	TAOK3	TMEM87B
POU5F1B	FAM63B	ZIC5
EWSR1	TAGAP	SSH2
RAB2B	FAM122C	LMLN
ZNF580	PPAP2B	MCFD2
ENDOV	MTM1	ZNF622
C22orf39	ISLR	FMNL3
SLC26A11	CASR	ANKRD44
ZNF736	CD28	PLXNA4
RNF166	YIF1B	ELMSAN1
ZNF430	IYD	MTDH
ATR	SCN1A	LMBRD2
NDUFA2	DDN	IGSF8
MYNN	CCNL2	SNX18
NCK1	TRMT5	KCTD12
ARPC1A	NRG1	RAB3C
PINLYP	CSPG5	RAB39B
PEX19	PQLC2	AEBP2
BTN3A2	AMER3	NIPA1
CDIP1	MSR1	CCSAP
TANK	PURG	ACVR1C
UCHL5	C2orf42	DCBLD2
LRBA	BCO2	LIN54
ZNF615	ANKRD34A	NACC2
BMP4	CYP19A1	NEK7
KCNQ3	TMEM234	STK35
SLC19A1	ZNF784	CACUL1
MTMR2	AMT	SPTY2D1
TSC22D1	LRRFIP2	E2F7
DHX9	NTM	C18orf25
DYNC1I2	AMBRA1	EXOC8
F2R	FAM117B	RNF38
FUT4	TBX2	DAB2IP
GCLM	SCMH1	NKAIN2
IFNB1	2023-09-11	FAM122B
KPNB1	CIAPIN1	TMTC3
MGAT2	PIM3	TOR1AIP2
CEACAM6	BAIAP2	LONRF2
NFX1	HPSE2	DCP2
PCDH1	SCN4B	TMEM64
RPA1	CDC42BPG	QSOX2
TFAM	ABCG4	TET3
TTN	USP19	HIPK1
ZNF43	FSD1	DOK6
ZNF91	SH3BP1	SLC16A9
ZNF131	PALM2	KDM1B
ZNF189	PDCD6IP	FOXK1
DUSP11	PTPRM	PRR14L
DENR	SLC4A8	ZBTB38
MCM3AP	GIT1	UBN2
ST13	SEMA5B	HSPA12A
ATIC	MAK	STEAP2
FGF12	NPR2	BLOC1S2
NAP1L3	EFCAB4A	BCL9L
TTC4	CNIH3	GXYLT1
PPIG	RYR2	ZNF326
FAT1	INPP5J	FAM126B
PHF2	FAM120C	LURAP1L
HLA-B	CORO7	SPOPL
TAF11	BTLA	MTX3
FARSB	LYRM5	IRF2BP2
TRIM28	LRRC55	ZBTB41
MT2A	MAMSTR	NHLRC2
PNMA1	PPP3CB	PTAR1
ARFGEF2	ADCY5	RBM12B
PRPF8	BMX	C12orf76
MYL12A	STK19	ZBTB34
TBR1	GRIN1	TMEM41B
ZNF266	FRMPD1	GOLGA8B
TXNL4A	PCNX	SYT11
NUDT3	SLC25A35	GABRA4
DDX18	DMTN	GABRB2
POLI	WISP1	ITSN1
AKAP10	GTPBP1	PRDM2
FBXL4	STAM	KRIT1
FBXW8	MKL2	FNBP1L
HACL1	CRISPLD2	CELF1
SNX11	CRTC1	LIMK2
SNRNP200	LARGE	ALDH1L2
ASTE1	CCDC176	SEC14L1
SETD2	KCNIP4	MAP9
CRIPT	SOS1	SPTSSB
STXBP6	PTH	HS6ST2
CELSR1	CCDC19	FAM222B
CAPN7	CSNK2A2	TRAPPC6B
DAPP1	TPST1	N4BP2L1
ZNF544	CAMK2B	STRN3
P2RY10	FAM134C	HDAC7
PTDSS1	ATXN3	PCBP2
FARP2	APOF	RALYL
DCLRE1A	TRIOBP	FOSB
N4BP2L2	ANKRD6	PIK3R3
PPP6R1	AVEN	NAPEPLD
ASXL1	ZNF248	NRGN
NUP188	GRAMD3	VCAN
RNF167	KIAA1715	GPBP1
PCF11	MICAL3	ORMDL1
CUTC	CCDC81	DTNA
HEBP1	POC1B-GALNT4	NDRG4
UTP18	GALNT4	SMIM13
VPS29	WNT2B	ZBTB43
CNOT1	DOK4	ATXN7L3B
ZNF639	CXorf36	IFFO2
DDX47	ITPKC	AKIRIN1
GTSE1	FAM84A	MEMO1
ZC3HC1	SEC22A	TP53BP1
WAC	B3GAT1	PHYHIPL
YTHDF1	ALX1	LIPT2
RAB20	STAU2	MYL12B
GPATCH2L	TRIM63	GPSM1
YEATS2	HOOK2	SLC25A4
ATF7IP	COL11A2	EPS15
NUP133	AFF1	KCNQ5
CAMK2N1	TMCO2	ZNF138
KLHL9	TPD52L3	KIAA0040
CPVL	RNF40	TMOD1
ASNSD1	CASC3	RAB35
YLPM1	DIS3L2	CADM2
THAP11	FAM73A	SBNO1
SNX14	C14orf37	ANKRD50
SERINC1	ELMOD1	C3orf52
MAGEE1	IL10RA	ARHGEF9
ZNF253	C3orf27	SCN8A
XRCC5	UBQLNL	TCF24
PLEKHA2	SOGA3	DCLK1
FASTKD5	SRSF3	ANKHD1
ZNF106	MDGA2	SEMA6D
HHIP	FMN1	HMGN3
ZNF665	MSX1	SLC25A27
SLC35E1	SOX7	ZNF664
CTC1	RAB40A	PDE7A
COL18A1	RAB40AL	EIF1AD
CLPTM1L	ATP7A	MAP4K4
ZNF93	SLC13A3	AQP4
RSPH3	ENOX2	HLA-C
SLC7A6OS	TRERF1	KCNK3
NLRC5	KIAA1199	IPO5
SPPL2A	TLL1	MAPK10
PCDH10	2023-09-06	RAP2B
STRIP1	ZNF579	SDC2
RBM18	PAPD4	SORL1
ZNF431	SPOP	TNFSF4
ZNF681	ARHGAP26	ZKSCAN1
ZNF675	LRP5L	KCNAB1
DNER	EMC8	NCOA1
TRUB1	AKIP1	BTAF1
ZMAT2	HS6ST1	FASN
ZNF627	R3HDM1	JMJD1C
SLC43A2	PRDM10	ARHGAP35
LRFN5	PLCD4	SPOCK1
ZNF569	EFNA3	USP9Y
PPM1K	CSGALNACT2	ETF1
BEND6	PRR13	DLGAP2
EID2	GPR26	ZFYVE9
GIMAP7	EYA4	CBL
C2orf69	ATF1	FOSL1
CREG2	SPAG7	HLA-E
ZNF100	RSPO1	TCF20
DCBLD1	ARHGAP6	ARIH1
ZCCHC12	CLEC16A	PITPNA
MT1E	PVRL2	RANBP2
ZDHHC21	PDPN	CFDP1
ZNF714	VHLL	ELF2
RPS15A	CABYR	ZNF24
FAM83G	FAM118B	NISCH
EEF1D	AGPAT6	CD93
NDUFV1	LRRFIP1	FBXO10
DCHS1	SGK3	PRRC2B
GNL2	STIM1	SNX8
AKAP8L	NUDC	BAZ2A
FEM1B	LMOD1	UBXN4
FBL	KATNB1	DENND4B
STT3B	AMIGO3	R3HDM2
NDUFA3	SPATC1	ZZEF1
ZNF726	POU4F2	DNAJC16
MRPL37	CLK3	PSD3
ZNF729	PTK2B	TTC9
POU3F3	FAM13B	SIPA1L1
MT-ND4	BCL11B	LRRTM2
MT-ND2	ZNF655	WSB1
MT-ATP8	ZFP2	INTU
HDHD3	LHX4	DIRAS2
TMEM255B	PHF21B	OTUB1
ZNF550	FREM1	PNRC2
PRDX4	SLC6A2	STX17
NCOA4	NRXN1	ST7
NOP9	DPH6	DHTKD1
GRIN2B	WDR20	MYO5C
MIEF1	B3GALT2	ASPHD2
GPALPP1	CHST10	PDP2
POMGNT2	MAGOHB	ARHGAP20
CXCL8	2023-09-03	ZDBF2
SNU13	KIAA1468	PPP4R4
ERBIN	KIAA1737	ADCY1
NUP58	MRC1	KDM6A
ADGRG6	MAP3K12	RIC8A
JADE3	HOXA2	S100PBP
ZNF99	NEUROD1	TXNDC15
NDUFAF8	C1GALT1C1	VCPIP1
SHTN1	MCTS1	SNX27
KIZ	ERP29	ZDHHC16
TADA2A	JAZF1	DDI2
ARHGAP23	AGAP5	DOT1L
GPAT3	TRPC1	LINGO1
MIGA1	BAP1	SMIM3
LDAH	UBE2L3	FAM78A
ZNF595	WARS	ZNF518B
GRK2	TMEM180	EGLN2
RIDA	ABTB1	TADA1
B4GAT1	PPME1	SHANK2
ERO1A	SCN2B	FGD4
TOMM70	C6orf47	TEX261
PCNX1	AKT2	ZSCAN29
MTCL1	L2HGDH	NAP1L5
KMT5B	ZNF879	RC3H1
TRMO	THAP9	MMGT1
CCDC186	ATP8B4	VKORC1L1
EMSY	C10orf54	PRTG
COQ8A	MAPK12	MICU3
CFAP97	PAX2	DPY19L4
FAM234B	TMEM45B	SRRM4
ADGRL4	DNAJC25	SKIDA1
PCNX4	CYB5RL	GAN
ACBD6	CASC1	POM121C
CIPC	NSMF	SYNRG
NOL4L	PDK3	MARCKS
ADGRA3	C9orf3	PIP4K2B
NRDC	PACSIN1	MLLT6
MINDY2	RAB43	TXNIP
ELOC	EMX1	NOTCH1
UMAD1	KSR1	MAPK14
INTS14	MTMR8	ERBB3
NAA38	CRAMP1L	NF2
GUCY1A1	C10orf76	SLC7A6
COP1	TTC21B	FAM81A
TUT4	LYZL4	SERP1
GASK1B	TMEM86A	TAGLN2
UFD1	ZDHHC22	CNOT6
TENT4B	TNFAIP8L3	ARCN1
RO60	CHST14	G3BP1
DENND11	IARS	ZEB1
PNMA8A	PDE3B	ZEB2
KARS1	PPP1R1A	CDKN1A
CERT1	BACE2	FAM3C
CEMIP2	SSH3	BTG2
SPART	UQCC	IRS1
GET1	SLC12A1	ACVR1B
DOP1A	PMM1	COL3A1
PRXL2A	GPSM3	COL1A1
MIA2	DCC	COL1A2
MARCHF6	MBD1	FBN1
SQOR	RUNX1	IRS2
MARCHF7	FIGF	TGFB2
KIRREL1	ERAP1	SWAP70
SEPTIN11	KIAA1432	PODXL
GATD1	TMUB2	SLC30A7
TASOR2	C3orf58	ZHX1
EIPR1	DRP2	TMEM9B
NARS1	ZC2HC1A	CREBL2
H3-3B	SLC24A1	PAK1
CAVIN1	EDAR	PRDM1
UTP25	GPR124	CCND2
MESD	CCL1	HMGA1
KIFBP	LRAT	RASA1
ATP5IF1	CDKL3	CDC25B
MARCHF5	CEBPA	JAG1
SEPTIN3	PTPN9	ERRFI1
MEAK7	HDAC9	SMAD2
TLNRD1	ARHGEF5	CLINT1
RETREG3	THSD7B	CBFB
ATP5PO	PAQR9	PPP3CA
VARS1	TMEM215	C11orf58
H4C6	KRTAP11-1	MMP1
ZNF724	NCKAP1L	RTKN
ZNF66	ZIC1	ANK2
AL662899.3	CYB5D1	BBC3
AC092279.1	LYST	STAT3
AL136295.1	KLK10	ABL2
AC003002.2	CD86	ACTB
G6PD	ZNF512	ACTG1
ARF4	TTLL6	AP2B1
NETO2	TMEM260	ARF6
STOM	GOLPH3L	ASPH
ABCG2	NTS	BMP2
FGF20	SPATA6	DST
SP4	C5orf63	MYRF
SPARC	FRAT1	DDR1
CAV1	SLC25A53	CALD1
SNAI2	AQP11	CAV2
F11R	MKNK1	CD47
CDK4	PGP	CDH2
CD59	GGT7	COL5A1
GPSM2	TMPRSS11F	COL5A2
JUN	SLC17A6	COL12A1
IL1RN	VPS37D	DIAPH1
CASP6	HEPHL1	DSC2
GRN	C8orf59	RCAN1
VIM	ZC4H2	EFNA1
EEF1A2	DTWD2	ERCC4
INPPL1	KIAA1644	ACSL4
BMP7	MED15	FGF2
TGFB1	DALRD3	FLI1
ABCA1	KNOP1	FLT1
MMP3	PTPN18	FN1
MMP9	PCDH11X	HDGF
BMP1	SHISA6	HK2
LDLR	HDC	HSPA5
DDIT4	LPAR4	IGF1R
KLF4	ST3GAL2	KLC1
MUC1	C7orf43	MEST
AKT1	ADRBK2	MSN
ITGA5	EVI2B	MYO1C
KRT7	IL8	NDN
STAT1	S100A8	NDUFA4
ADAM17	CCL3L3	NEDD9
ATM	CCL3L1	NFIL3
PTP4A1	ALKBH1	SERPINE1
NDRG3	GPR56	PDE3A
ACVR1	JOSD1	PIGF
AGT	LYVE1	PRRX1
ALDH3A1	MID2	RAB3B
BIRC2	KIAA1045	RAD23B
BIRC3	YBX2	ROBO2
ARNTL	ZNF410	RORA
CAPN2	FAM105B	SCN2A
SCARB2	TSTD2	CCL20
ENTPD6	CAPN3	SKI
CFTR	CALML4	SNAI1
CRYZ	HSD17B13	SON
DYNC1H1	CRBN	SOX2
DPH1	CCL3	SRPK2
DSP	C4orf6	ELOVL4
EEF2	APC2	TACC1
ELAVL4	ANKRD39	TCF4
EPHX1	TMEM143	TCF3
ETV5	AKNA	TPM3
FDFT1	DEFB119	UNG
GLUL	SP6	YES1
GMFB	FAM86A	CUL5
GNB1	SLC35B1	FZD7
GOLGB1	ITCH	PPM1D
HSPA2	ATOH8	ENC1
HSPA4	CORO2B	NIPSNAP1
HSP90AB1	PHYHIP	MADD
TNC	RPGRIP1L	TMEFF1
ID4	AP4E1	EIF3A
IFIT1	BRSK2	RPS6KA5
IFNGR2	KCNH3	UBE4A
IGFBP4	SLC2A14	BAG5
ILK	OVOL1	VGLL4
ITGA3	ANK1	SECISBP2L
JUNB	NOS1AP	ARHGAP32
KRT14	TSHZ1	ARNT2
KRT19	ADORA2A	SH2B3
KTN1	LURAP1	FARP1
LTA4H	TFEC	RBM6
MCM5	SYT3	DLC1
MLLT1	A1CF	IPO7
MMP2	CACNA2D2	SPTLC1
MMP14	2023-09-02	ERLIN1
NDUFB5	EPHB2	TGOLN2
NODAL	SSFA2	RNF24
DDR2	CNTFR	LYPLA2
PDGFRL	RNF103	GABARAPL2
PDGFRB	ING3	RNF44
SERPINA1	PAIP2B	SPEN
SERPINB9	SPG20	PPRC1
PIK3CA	SEZ6L	WDR43
PKD2	LRRC16A	PRRC2C
PLAT	SLC46A3	SASH1
PLEC	RABEP2	SRGAP2
POU5F1	STMN3	GABARAPL1
PKN1	CGREF1	PISD
MAPK4	FRMPD4	CCDC28A
MAP2K6	ZNF687	GLCE
ALDH18A1	C7orf26	HBP1
RAC1	GLB1L2	BRPF3
RBBP7	LIF	DESI1
RGS2	VDR	CTDSPL2
RING1	SNURF	MIOS
ABCE1	GNAS	UBE2W
CLIP1	PCMTD2	LRRC59
SGCB	LHX9	THUMPD1
HLTF	CD163	PRPF40A
SP100	IQSEC2	ENAH
SPAST	LCA5	C15orf39
SPP1	CALCR	FEM1C
SREBF1	ASB15	TULP4
SRP9	SCN11A	NHSL1
STAU1	ATG4B	ERMN
STK3	C10orf12	HECW2
SUPT5H	ACHE	SRGAP1
TIMP1	BMPR1B	MIB1
TSPAN6	IL1RAP	ZSWIM6
GPR137B	CTAGE5	ABHD17C
TPP2	PPP2R3A	ABRACL
TPT1	RGS13	BHLHE41
TSPYL1	KAT2B	WNT5B
UBE2B	TECPR1	ADPGK
UGCG	ZNF521	KREMEN1
WNT5A	EXOC6	TBRG1
ZNF23	ZNF701	ACBD5
ZNF37A	SLC25A40	DTD1
ZNF180	SERTAD4	TMEM123
SCG2	MIER1	FAT3
SLC39A7	MYCT1	NAA30
TNFSF13	CCDC102A	CCDC43
NRP1	FRA10AC1	SIRPA
MBD2	C9orf170	VMA21
FUBP3	SLC35D3	RSBN1L
DGKI	ZNF793	GK5
CCPG1	NGLY1	SERINC5
GDA	PRSS35	EOGT
ARHGAP11A	SDHD	CHSY3
ZBTB24	SNRPE	NHLRC3
NR1D2	CBLN1	HTR2A
FGFBP1	SALL2	CD200
HUWE1	ZNF319	SLC25A25
ATP9A	C5orf42	HNRNPH2
OPTN	LRRC31	ELMO1
NAMPT	DNAJC30	ANKRD12
NPM3	AGPAT9	ANGPT2
ARL6IP5	CTAGE1	PAN2
SUGT1	C2CD4A	CTIF
IL24	HOXC4	KDM3A
TPPP	HTR2C	SETD6
CIT	TCEB3	HTATSF1
PNKP	ZIC3	TRAPPC1
ITGA11	B3GALT1	NEBL
NCBP2	KIAA1279	SLC24A2
CCT5	ENOSF1	SLC1A2
CLUAP1	SENP7	ST3GAL1
ERC1	PEAR1	GLUD1
ZCCHC14	FAIM3	MPZL2
SYNE2	ADIPOQ	MAP3K5
VPS13A	MTMR7	HSPA8
NCAPD3	TMEM39A	GLUD2
LARP1	CNTN3	AAK1
PHF3	KLHDC7A	WDFY3
PLXNB2	2023-03-04	RLIM
NOL11	AKAP13	RBM38
SIN3A	P2RX1	PRMT6
IBTK	TCF21	CAMK1D
RAB11FIP5	PHF17	RIMKLB
GNL3	PHKG2	FNIP2
PLEK2	C6orf57	RAB18
MYOF	FOPNL	TRAPPC11
NPTN	KIAA1244	ZSWIM4
TSPAN13	ICOS	KATNBL1
RABGEF1	RINT1	TMEM117
MRPS18B	C1QL2	GLIS2
NOB1	SSTR3	RAB11FIP4
MYLIP	SUV420H1	PPIL4
TXNDC12	ACSL5	ATRN
ACP6	SYTL2	SENP5
COA4	TMEM74B	SVEP1
FAM8A1	SLC30A10	SNAI3
REV1	KIAA1462	GANC
ARMCX3	ZFYVE20	MYCN
CPSF3	SUSD1	BDNF
TERF2IP	CCDC134	HES1
TMEM106B	RUNDC3B	DMTF1
ZRANB1	FAM101B	TPPP3
TRIM44	ADORA1	HOXC8
TMEM132A	CLEC2D	NFIA
TMEM45A	DUSP13	LATS2
IMP3	MLH3	RDH10
TBC1D22B	EIF5AL1	WDR82
MAP7D1	PTPRQ	TUBA1A
CCDC88A	MTMR11	KRAS
BDP1	KDM4E	PLAG1
AKR1B10	PPP1R3F	CTDSP1
NUP107	ALS2CL	E2F5
NDRG2	FAT2	ZFP36L2
KIAA1328	PRELP	HOXA11
NCEH1	PAX8	MMD
LRRN1	DGKE	TIMP3
GATAD1	FMNL1	ANKIB1
ENPP5	FAM179B	KIF2A
EXOC4	ARC	DDX5
ZFAND3	SLC9A8	LIN7C
NECAB1	METTL21B	PDCD4
ARHGEF28	HPCAL4	TPM4
MTMR14	TM7SF3	SLC44A1
CDCP1	PLEKHJ1	EPB41L4B
THOC6	KRT20	RARG
NANOG	NIPAL3	KANK1
MAP1LC3B	FAM57B	SLC15A4
MIXL1	CCDC126	VPS37C
FAM160A2	CENPBD1	PGM1
MSANTD4	C9orf91	RBMS1
TOX2	KCNG4	VEGFA
CEP19	C11orf42	SOX4
ARHGAP19	CASQ2	BACE1
MRFAP1	EPHB4	FAS
SLC2A13	GATA4	SESN1
FMNL2	GRM1	GLCCI1
PCMTD1	HOXC13	SLC16A10
WDR17	PLCD1	BCL7A
ARAP2	PLXNB1	RERE
SLAIN1	SLC12A4	IGF2BP1
HINT3	KCNK7	HOXD10
KRT80	COLGALT2	COL15A1
GSC	NDP	TDG
CKAP2L	GABRE	IKBKB
PPM1L	ABTB2	MAP3K8
C11orf65	MARK4	CADM1
ZDHHC23	COL4A3	CDCA7L
TPRG1	EFNB3	DNAJC1
SLC27A1	ARRB2	TMEM109
TMEM189-UBE2V1	USF1	SYPL1
IGIP	DERL2	GTPBP8
OCLN	PPAP2A	B4GALT1
CIQTNF5	TMEM26	NME4
ERLINI	DTNB	DVL2
LOC203547	MLX	DEPDC1
LOC340888	KIRREL	CTDSP2
LOC342705	BTBD2	ADAM9
LOC400011	S100A14	TFAP4
NHEDCI	AGXT2	TNFAIP1
2023-10-04	ITFG3	CMTM4
PARG	ZDHHC20	MYBL1
S0CS7	C10orf105	PCGF5
MTR	PDE1B	KIF23
PCBD1	GCOM1	ECHDC1
PMM2	C2orf88	GOLGA5
TWIST1	FTSJD1	NT5DC1
GABRA5	ENTPD2	CBX7
KCTD11	BRMS1	SGPL1
L3MBTL3	ACER3	CDC42
SH3KBP1	TRIM39	RECK
NOSTRIN	PLA2G2F	CCNE1
ENPP2	RNF39	CCND3
MYH11	LGI3	GAB1
HNRNPC	NFAM1	BCL2L2
MBOAT1	C17orf103	UBE2Q1
LILRB1	SCRT1	APP
TCTN1	RNF2	MYB
ZGPAT	PFKM	PTPRO
RNF169	SIDT1	IGF2R
GPRASP1	OTOGL	CRKL
RGS4	SHISA9	ESM1
RWDD3	CX3CL1	RAF1
POSTN	LAMC2	SOX5
SLC6A8	FUT1	REST
FSD1L	SCN4A	PIM1
ALDH16A1	RPTOR	WNT3A
TRAPPC9	MSRA	TP53INP1
PARD3	USH2A	TRPS1
PCSK5	SOGA2	CREB1
OXR1	KIAA1033	RASGRP1
NDUFS1	TFR2	APC
PHACTR1	PAPOLB	TBP
MST1R	BPIFA1	TP53
RCAN2	THSD4	CTSC
GTF2H4	CHRFAM7A	EFNB1
ELK4	CHRNA7	ERF
PSMD3	ADAMTSL1	ATP2B1
TGFB3	SGCA	FBN2
MBD4	GRIK3	YAP1
GNG11	ADCYAP1R1	MAP2K1
UBE2L6	C15orf40	FOXO1
NFE2L3	IMMP2L	NR4A2
EPHB6	PSCA	MED1
WNT11	WDR92	FGFR1
RAB7A	LYPLAL1	ELMO2
KCNB2	CPXM2	TGFBR1
RAB33A	LIPE	EIF4G2
ZMYM4	CALCB	CTNNBIP1
GRPR	MCTP2	CDCA4
RAD50	SPDYA	BMF
USPL1	SLC8A3	MEF2D
NAP1L4	HS3ST1	MNT
TLR6	2023-03-06	BTRC
FST	AIM1	FBXO28
SKP1	TLR1	ACBD3
SOX10	WNT8A	CCDC25
SF3A2	PDXK	RELN
SNW1	MLYCD	PLAU
STEAP1	LUZP2	CDX2
FJX1	IGSF5	NLK
CNOT3	ZDHHC8	MPRIP
SLC40A1	GBAS	GALNT1
EMC2	SOSTDC1	ETV6
CEP104	CXorf57	ZFP91
PPIP5K2	OTUB2	WNT1
PPWD1	GCC1	CELSR2
C2CD2	SLC26A7	RUNX3
NUDT13	NR2C1	AXIN2
CRNKL1	WHAMM	AKT3
HMG20A	SNX22	BACH2
SLC47A1	QRFPR	OSMR
SH3GLB2	DAZL	UBAP2
FAM20C	KCNA3	NCAM1
LRFN1	EPB41L5	RAB11FIP1
RAP2A	GOLGA6A	RAB6B
ZDHHC6	GOLGA6C	ENTPD4
FN3KRP	GOLGA6B	FBXW7
KRTAP3-1	GOLGA6D	CCNJ
HPS3	C1QL4	ENY2
KLHL22	RGS7	CLASP2
TSPYL5	WASF3	YPEL2
FAM83F	ZCCHC8	FAM122A
OR51E1	AGBL2	ROBO1
CHCHD1	CACNA1I	TAF12
SERTM1	GALNT12	MARK1
CHCHD10	COL6A6	ABCF1
SPNS1	SLC17A9	ACP2
FOXC2	VWA1	ACVR2A
HELB	LDLRAD4	ADRA2A
MAP1S	GNB3	AP2A1
SCGB2B2	PTK7	ABCD1
RPL24	SCLY	APBB2
ADGRE5	KXD1	ARG2
SUGCT	CD300LF	RND3
RUBCNL	NAIF1	ARHGDIA
JADE1	TSEN54	ARL2
LNPK	HOXD9	ATP2A2
MFSD14B	KLHL14	ATP2B4
SELENOI	KCNE1	KLF9
OTULIN	GCA	BTF3
BMT2	GPR61	MPPED2
MTURN	CHCHD5	DAGLA
RTL8C	CSMD3	CALM1
RTL8A	ADPRH	CALU
TLCD4	KIAA0247	CAMK2D
COA8	PUF60	CAPZA2
DENND10	PCSK2	CAST
MRTFB	SLN	RUNX2
LARS1	A4GNT	CCNF
TLCD3A	GTF2H5	SCARB1
POGLUT2	TAZ	CDK1
AARS1	TOMM40	CDC27
CCN2	SH2D2A	CDK7
H3-3A	RAB40B	CDKN2B
EPRS1	LHX3	CEBPD
TENT5C	POU4F1	CENPB
PNMA8B	HSPA13	CHEK1
GALNT17	ABCC9	CHUK
ALPG	PIK3R4	AP3S1
C22orf46	FSCB	CLCN5
AC010442.1	SMIM14	TPP1
BLOC1S5-TXNDC5	GPR116	COL4A4
SMAD1	PLP1	COL4A5
HOXA7	PLA2R1	KLF6
PTBP2	PAQR5	SLC31A1
MAFB	PIGK	SLC31A2
AGTR1	ENPP1	CPD
TPM1	RALGAPA1	CPM
E2F1	OBFC1	CRK
HSPA1A	TEX12	CYLD
CYP1B1	MEDAG	CYP24A1
TTK	CLDN2	DAG1
ATP6V0E1	CNR1	DAPK1
VAMP3	SYPL2	DLX6
NID1	RIMBP2	DMD
MYO10	SLC25A30	DYNC1LI2
PDLIM7	SLC39A11	DPYSL2
CAPRIN2	RGPD3	TSC22D3
RFFL	PRPSAP2	DUSP1
ADAR	ZFP42	DUSP3
MTX1	KCTD7	DUSP6
GNPDA2	SLC16A2	DVL3
UST	DCAF12L2	EDN1
ARHGEF18	TDGF1	EFNB2
IFT52	MYO1D	MEGF9
SDC4	NAB2	EIF4A2
C12orf49	IKZF1	EIF4B
CHST11	LEPREL4	EIF4EBP1
PREX1	KCNMB4	EN2
CAND1	WNT16	EPB41L1
SERPINB5	ARHGAP17	EPHA4
GCH1	ADI1	EPHA7
XPNPEP3	TEX15	EYA1
CHSY1	PARP11	EZH1
TNS4	APH1B	ACSL1
POGK	ZC2HC1C	GPC4
AXL	KIAA1239	FGF1
OSBPL7	CD40	FGF9
OAT	DSCAM	FKBP1A
C1orf56	EPHB3	FKBP1B
ZNF264	PADI2	FKBP5
DFFB	C2CD5	FLNB
PARP16	MIER2	FLOT2
ARPC1B	ST6GALNAC3	FLT3
PTPN12	RILPL1	MTOR
MAD2L2	CMTM8	KDSR
CDCA7	GJB7	GABRA1
POLR3G	KLF14	GALNT2
SLC17A5	NEUROG3	GCNT2
SEC11A	SPON2	GFAP
USP48	RASSF1	GFRA1
PTTG1IP	DRD2	GLRX
NFIC	IFFO1	GNA12
RYK	PCDH15	GNG5
DNMT3B	SEC14L2	GNS
CDKN2A	DPYSL4	GPD2
API5	ASPN	MKNK2
HTR1B	CCER1	GPX7
GYS1	ABCD2	GRB10
GTF2B	SHC3	RAPGEF1
CDKN1B	VWF	GRSF1
PTPRN2	CRYM	HIVEP2
MERTK	MINOS1	NR4A1
HOXA5	ANKRD34C	HNRNPA1
PRRG4	TUBGCP5	HNRNPA2B1
ACTA2	FOXN1	HNRNPL
LAMB3	BMP3	HOXA10
SP3	PLEKHG7	HOXC6
LDOC1	BZRAP1	AGFG1
CDKN1C	TMEM231	HSPG2
SOCS3	KCNA6	NDST1
SFPQ	GPR171	IDH1
TLR4	POMGNT1	IDH2
DHFR	ATG9B	IDH3A
SYNGR2	UBALD2	RBPJ
LRRC1		IL6
AK2		IL15
HADH		IRF1
RNPEPL1		IRF2
ELOVL1		ITGA2
ARHGEF1		ITGA4
TLN1		JUP
TUBB6		KCNA4
IFRD2		KCNC4
GSN		KCNS3
PAPSS2		KIF5A
CLDND1		KIF5C
TNFRSF21		KIFC3
RELA		KPNA3
MICA		LAMP2
HSPA14		LFNG
TBC1D2		LOX
PRC1		LOXL1
CENPF		LRP4
RNF149		LTBP1
CD83		M6PR
FYCO1		MXD1
PBK		SMAD3
HERPUD1		SMAD7
CD24		DNAJB9
CENPJ		MEF2A
GTF2H1		MAP3K4
HDHD2		KMT2A
HSDL2		MLLT3
MSH2		MN1
OMA1		MPP2
PHKB		MTF1
PMS1		MYLK
PNN		MYO5A
RAD51C		NAB1
UGDH		NEU1
VPS45		NFYA
PERP		NOVA1
GPR160		NPAS2
CEBPG		NSF
CBLN2		NTF3
UBE2I		TNFRSF11B
ID2		P2RX4
IGFBP3		PAPPA
TSPAN8		PBX3
MAN1A1		PCMT1
ID3		PDE4D
ID1		PDGFA
NOTCH3		PEX13
NOTCH4		PGD
RHOA		PIGA
GLI1		PIK3C2B
BCL2L11		PKNOX1
PRKD2		PLAGL1
RBL1		PLAGL2
ANXA1		PLCB3
BRCA2		PLRG1
BRCA1		PLXNA1
ABCB1		PLXNA2
FDPS		PMP22
PTGS2		POU2F1
MTAP		POU6F1
HDAC4		PPP2R1A
EZR		PPP2R1B
CD274		PPP2R5C
ZFP36		PPP6C
CXCR4		PRKAB2
BAX		PRKAR2A
TYMS		MAPK3
DTL		MAPK6
ING4		MAP2K3
ITGB4		PRPS2
AURKB		PSKH1
ADORA2B		PSMD7
MAX		PSMD9
CNN3		PTHLH
ELK3		PTPN3
CFLAR		PTPN14
EGR2		PTPRF
FOS		PTPRR
ROCK2		RALB
YWHAZ		RBL2
PPARG		RBM4
TBK1		RBMS2
CCNA2		DPF2
CDCA5		REV3L
IGFBP5		RFX5
PA2G4		RGS3
CEBPB		RIT1
ICAM1		RPS6KA3
AP2M1		RRM2
FADD		SALL1
ACP1		SCD
BMP2K		CXCL5
FANCD2		SDC1
METTL7A		SEL1L
CDKN3		SH3GL2
PRR15		ST6GAL1
MCM10		SLC1A3
POLE2		SLC1A4
RAD54L		SLC2A3
KIF22		SLC7A2
CFH		SLC12A2
MR1		SMARCD1
TIMELESS		SMARCD2
NFIX		SUMO3
NFKB1		SNCG
RAB1B		SOX9
FEN1		SPTBN2
PLK1		SRP72
JAK2		SRPK1
XBP1		SSR1
PDS5A		SS18
CDK2		STX1A
ODF2		STXBP3
XPO6		SURF4
G6PC3		SUV39H1
SEC24D		MAP3K7
DUSP2		TARBP2
EGLN3		PPP1R11
TTYH3		TFAP2A
NFATC2IP		TGFA
PRKDC		TGFBI
RHOBTB1		THBD
NOG		TIAM1
HSF2		TLE4
CHFR		SEC62
DDX6		TOP1
ING1		TPM2
ZBTB20		NR2C2
TP53INP2		TRAF3
SMG5		TSN
A2M		TTC1
AAMP		UBE2D2
ABAT		UBE2G1
ABCA3		UBE2V1
ACACB		XK
ACADSB		YWHAH
ACAT2		SF1
ACTC1		ZNF12
ACTN4		ZNF202
ACTL6A		SLC30A4
ACTN1		ZYX
ADA		SLMAP
ADARB1		TUSC3
ADD1		KAT6A
ADM		NR4A3
PARP1		BRD3
PARP4		SHOC2
AP1B1		TAF15
AGL		TRRAP
ALAD		PICALM
ALCAM		BRAP
ALDH2		FZD6
ALDH1A3		EEA1
ALDOC		DYRK2
ALPL		CUL4B
AMD1		TEAD2
BIN1		PPFIBP1
SLC25A6		RANBP3
ANXA3		CNTNAP1
ANXA4		CBX4
ANXA5		PIAS1
ANXA6		CDC14A
ANXA7		CASK
AOX1		LAMTOR3
BIRC5		DDX3Y
APLP1		EIF3J
APOC1		VAMP8
AR		RNMT
TRIM23		TNFSF9
AREG		RAB11A
ARHGAP1		NAPG
ARSB		PEX11B
ASAH1		DCAF5
ASGR1		CDK5R1
ATF3		ASAP2
ATOX1		PER2
ATP1B1		SLC5A6
ATP1B3		EIF2B2
ATP6V1A		EIF2B5
ATP6AP1		MTMR3
AUP1		PRPF4B
B2M		MAP7
BARD1		USP14
BCAT2		INA
BCL9		CBFA2T2
BLVRB		SCAF11
BMP8B		DEDD
BPGM		MAPKAPK2
BUB1		CYTH3
BUB1B		SRSF11
BYSL		SOCS6
C1QBP		COPS2
C1S		GTF3C5
C3		PPT2
VPS51		ONECUT2
TMEM50B		AKAP5
CA5A		TBPL1
CA8		NPEPPS
CA9		RAB3D
CA12		ATP6V1G1
CACNA2D1		GABBR2
CALM3		SOX13
CALR		NCOR2
CAMK4		SH3PXD2A
CAMK2G		KDM4A
CAPNS1		BZW1
CAPZA1		RAPGEF2
CASP8		ESPL1
CAT		PPP6R2
SERPINH1		PHACTR2
CCNC		RNF144A
CCNG2		MTSS1
CCNT1		IST1
CD36		TOMM20
CD81		EFCAB14
CD151		TSC22D2
CDC5L		ARMCX2
CDC20		SPATA2
CDC25C		AREL1
CDH12		DDX46
CDK5		ZBTB39
CDK8		MRC2
CDKN2C		G3BP2
CDS1		ZBTB5
CDX4		LPGAT1
CENPA		MFN2
CFL1		WDR1
CGA		AMMECR1
CHD3		USP15
CHRM3		RCE1
CHRNA5		HNRNPDL
CIRBP		MED6
ERCC8		DNAJB6
CKS2		ABCF2
CLIC2		SCAMP3
CLK1		ARPC5
CLNS1A		ACTR3
CLTB		TSPAN3
CCR1		DNAL4
CNP		FRY
COMT		YAF2
COPA		AKAP9
COPB1		CALCRL
COX7B		EIF1
CPE		DCAF7
CLDN4		SPRY1
CPT1A		ABCC4
CPT2		STAG1
CRAT		NET1
ATF2		BET1
CREBBP		PCGF3
CSNK1A1		SCML2
CSRP1		ZER1
CTSD		COG5
CTSL		LRRC41
CTSV		CRTAP
CTSZ		SYNCRIP
CUX1		SEMA4B
CYB5A		IPO8
CYP26A1		IVNS1ABP
CD55		RAD51AP1
DGKA		IGF2BP3
ECI1		IGF2BP2
DDB1		RRAGA
DDB2		STAG2
AKR1C2		KIF1C
DDIT3		AHCYL1
DDOST		SRSF10
DHX8		GJB6
DDX10		FRS2
COCH		PGRMC1
DHCR7		PNPLA6
DHODH		COPS8
DKC1		MAPRE2
DLAT		SLC27A4
DLD		ATF7
DPYD		OGFR
DR1		DNAJB4
DSC3		ADAMTS5
ECM2		PRDM4
DUT		ERLIN2
GPR183		FSTL1
ECH1		PSIP1
ECT2		ADAMTS6
EEF1A1		FZD10
EEF1G		DUSP10
EGR1		RASSF8
EIF1AX		CHP1
EIF2S3		ATXN2L
EIF4G1		MGAT4A
EIF5		STK38
SERPINB1		MGLL
ELAVL2		NID2
ELF3		RRAS2
EMD		PHLDA1
EMP1		COBLL1
ENDOG		DLGAP4
ENG		PPM1E
EP300		CPEB3
EPB41L2		FNDC3A
EPHA5		DZIP1
NR2F6		SACM1L
EREG		MAPRE3
ETV4		ATF6
F2		ELL2
F2RL1		FBXO21
F3		TMCC1
FANCA		UNC13A
FANCE		PHLPP2
ACSL3		PDZD2
FANCG		XPO7
FKTN		MON2
FDX1		GGA2
FDXR		ZNF423
FECH		TAB2
FES		GPATCH8
FGB		DCUN1D4
FGG		FRMD4B
FHL1		LARP4B
FOXF2		SEL1L3
FOXC1		TBC1D12
FOXD1		ANKRD28
FOXM1		OTUD3
FOLR1		CLUH
FPGS		MTUS2
FRK		WWC1
CENPI		KIAA0930
FTL		SUN1
FUT8		ARHGEF12
GALNT3		KIAA0895
GAS1		AHCYL2
GATA3		HARS2
GBP1		TRAM1
GBP2		ZFYVE26
GEM		SLC39A14
GJB1		RBFOX2
GJB3		FAM89B
GJB5		SH3BP4
GPC3		PRKD3
GLB1		TXN2
GLE1		NIPBL
GLG1		MOB4
GLI2		AHCTF1
GNAI1		FAM98A
GNAQ		C20orf194
GNAT2		TMEM87A
GNB2		HIGD1A
GNGT1		OSBPL3
GOLGA3		LTN1
SFN		APPL1
GPM6A		SZRD1
GPM6B		IRF2BP1
GPR27		BLOC1S6
MLNR		CNNM4
GRB2		OSTF1
GRB14		NBEA
CXCL1		CHORDC1
CXCL2		CACNG4
CXCL3		AFF4
PDIA3		SNX5
GSR		VPS4A
GSTM4		RBMS3
GSTP1		SLCO3A1
GTF2H3		SSU72
GTF3C1		USP25
GTF3C2		CARD10
GUSB		UBN1
GYG1		SNX15
HSD17B10		SERTAD3
HAGH		NRBP1
HADHA		PSAT1
HELLS		UBQLN2
HEXB		BAZ2B
HIVEP1		DCAF8
HK1		COPS7A
HMMR		RRP15
HMOX1		GOLT1B
HNRNPH1		VPS36
HOXA13		NMD3
HOXC9		METTL9
HOXC10		GOLGA7
HRH1		NAA20
HRH2		CERCAM
HSF1		IPO11
HSPA1B		PLCE1
HSPA9		CPA4
HSP90AA1		SHISA5
FOXN2		UBAP1
IDE		BFAR
IFI27		HOOK1
IFIT3		AMOTL2
IFNAR1		SFMBT1
IFNGR1		VPS54
IFRD1		TRIM33
IGFBP1		CMPK1
IGFBP2		WBP11
IGFBP7		RAB8B
IL1A		GALNT7
IL1R1		ZFYVE1
IL7		RAB4B
IL7R		RIPK4
IL11		GNG2
ILF3		KCTD5
IMPDH2		ANLN
INHBA		RIN2
INSL4		XRN1
IPP		PLEKHA5
ISG20		GNL3L
ITGB5		EGLN1
STT3A		TBC1D13
JAG2		RSBN1
KCNK2		TMED9
KCNN4		RNF111
KIF11		GATAD2A
KIFC1		RETSAT
KPNA2		UHRF1BP1
KRT6B		RNF43
KRT18		ELOVL2
L1CAM		SEMA4C
LAIR2		SLC35F6
LAMA4		FAM118A
LAMB1		FBXO34
RPSA		USP47
LIG1		ARGLU1
LIG4		SOBP
LIPA		BSDC1
LLGL2		AGGF1
FADS3		XKR8
LLGL1		PRPF38B
LMAN1		ARMC1
PRICKLE3		CEP55
LOXL2		ZNF532
LRP1		ARL8B
LSS		FANCI
LYL1		LRRC20
TACSTD2		UBA6
TM4SF1		TMEM100
MAD2L1		PPP6R3
SMAD9		PI4K2B
MAFG		SLC35C1
MAGEA11		PI4K2A
MAGEA12		STRADB
MAOA		DNAJA4
MAP2		CDV3
MATN3		ZNF280C
MAZ		KIF16B
MCM2		CDC37L1
MCM6		IPO9
MDH1		NDC1
ME1		PRR11
RAB8A		FGD6
MFAP4		TXLNG
MFGE8		MBNL3
MFNG		PAG1
MGMT		NXT2
MGST1		UBFD1
MID1		CHST7
MIPEP		CYP26B1
NR3C2		EIF5A2
MME		NRIP3
MPV17		SAR1A
ABCC1		JPH1
MYO1B		CDC42SE1
MT1X		AGPAT3
MT-CO2		SPIRE1
MTHFR		C1GALT1
MTRR		SMARCAD1
MVK		DHX33
MX2		RGMA
MXI1		ATXN7L3
MYBL2		STOX2
MYO1E		BBX
NACA		CHPT1
NAGA		CCDC47
NAIP		SLC17A7
NASP		PLSCR4
NBN		C12orf4
NCF2		GOPC
NDUFA9		RTN4
NDUFB2		RALGAPB
NEK1		PELI2
NEK2		SALL4
NFKB2		THOC2
NFKBIE		ATP10D
NFYC		TTC7A
NNMT		RAB22A
NPC1		GATAD2B
NPPC		ZNF512B
NPR3		PLEKHH1
NPTX1		SHROOM4
YBX1		USP31
NTHL1		XPO5
NTRK2		CGN
ROR1		KLHL42
NTSR1		ARRDC3
NUCB2		SIPA1L2
GPR143		FAM135A
OAS1		WDFY1
TBC1D25		PITPNM2
ODC1		ZBTB2
OGDH		SH3RF1
ORC1		KIAA1522
SLC22A18		RBAK
OXA1L		SRPRB
P2RX5		PCTP
P2RY2		RPRD1B
PAFAH1B3		RRAGD
PAFAH2		SNX6
PAX6		NTN4
PC		PLEKHA1
PCNA		SENP2
PCSK1		GNB4
PDE2A		TGIF2
PER1		FKBP10
PEX14		TSPYL2
PFDN2		LHPP
PFKFB3		SNX16
PFKFB4		DUS1L
PGGT1B		IRF2BPL
PHKA1		ATL2
SERPINI1		XPO4
PIGC		GREM2
PKM		ZMAT3
PLA2G5		GIGYF1
PLAUR		COPS7B
PLOD1		SMURF2
PLOD2		ATPAF1
PLS1		FBXL17
PML		DCLRE1B
POLE		SOWAHC
POLG		STK33
POLR2B		ZBTB10
POLR2D		MTMR9
POLR2G		LRFN4
POLR2H		GID4
POLR2J		ATG9A
CTSA		ELOVL6
PPM1G		CHAC1
PPOX		MAPKAP1
PPP1R2		FKRP
PPP1R3C		GNPTAB
PPP1R3D		EFHD2
PPP1R7		DCAF10
PPP2CB		HMBOX1
SRGN		FAT4
PRKAB1		PPP1R3B
PRKACA		NLRX1
PRKAG1		VTCN1
PRKAR2B		TBL1XR1
MAPK8		WDR59
MAP2K2		NARS2
EIF2AK2		SLC25A22
PROS1		CCDC82
PRPS1		CLMN
PRPSAP1		VASH2
PRRG2		GSTCD
HTRA1		MOB3B
PSMB5		NAA40
PSMB8		CPSF7
PSMC2		CBLL1
PSMC6		PHC3
PSMD5		NAA25
PSMD10		ATF7IP2
PSMD11		DCAF17
PSMD12		ZNF614
PSPH		FRAS1
PTGFRN		UXS1
PTMA		EDC3
PTMS		NAA15
QSOX1		FBXO11
PTPN13		CHD9
PTPRA		WDR26
PTPRB		FAM214B
PTPRE		EDEM3
PTPRZ1		TRABD
PTS		CCDC68
RAD1		TNKS2
PVR		ZNF436
RAB1A		SLC25A32
RAB5A		GPR63
RAB13		SYNC
RAB27B		LMAN2L
RABGGTB		LBH
RAC2		TSPAN14
RAD51		DIAPH3
RAN		SPRY4
RANGAP1		COG3
RBBP8		TMEM47
RBM3		AMMECR1L
RELB		INHBE
REN		KCTD10
RFC2		KATNAL1
RFC3		SLC10A7
RFC4		USP44
RFC5		PCGF6
RFX2		USP42
RFX3		ZNRF3
RHEB		CHD6
RLF		SETD3
ROCK1		LRRC8C
RPGR		RHBDD1
RPA2		SLC37A3
RPA3		DCUN1D5
RPE		VPS25
RPL3		DCTN5
RPL4		FAXC
RPL5		USP38
RPL6		FAM126A
RPL9		PPP1R9B
RPL10		PSRC1
RPL12		CBX2
RPL13		RSPO3
RPL15		SPRYD3
RPL21		PRPF38A
RPL30		UBASH3B
RPL27A		RERG
RPLP0		MICALL1
RPLP1		NKD1
MRPL12		DIXDC1
RPS2		FHDC1
RPS3A		ZC3H12C
RPS6		NAV1
RPS6KA2		PHLDB2
RPS12		SYS1
RPS25		TMEM41A
RPS27		ERI1
RRAS		STARD13
RRM1		ANKRD40
RTN2		SESTD1
RXRB		YTHDC1
S100A2		NXPE3
S100A11		MYLK3
S100P		ARRDC4
SAT1		DSEL
SCML1		MOB1B
SCP2		MARS2
CCL2		ZBTB47
CCL11		PIGS
CCL25		SFXN1
SDHC		ARHGAP12
SRSF2		FOXQ1
SRSF4		FNIP1
SGTA		MED8
SH3BGRL		CASC4
SHMT2		SLC35A4
SI		LACTB
STIL		BTBD9
SIX1		OSBPL1A
SKP2		VASN
SLC1A5		ZNF618
SLC2A5		UHRF2
SLC3A2		CTHRC1
SLC6A9		ANTXR2
SLC9A1		LRIG3
SMARCA1		SOCS4
SMARCA2		CANT1
SMARCA4		OSCP1
SMARCC2		TBC1D20
SNAPC1		NUP35
SNRPA1		AP1S3
SNRPB		UBR3
SNRPB2		CPEB2
SNRPD3		PRRC1
SNX2		GRPEL2
SOAT1		UBLCP1
SOD1		C5orf24
UAP1		STXBP5
SQLE		MTPN
SRD5A1		SLITRK4
SREBF2		AMER1
SRM		ASB6
SRP19		SMCR8
SRP68		SREK1
SULT1E1		MIPOL1
STK11		TTC7B
STX4		ZNF420
SULT1A1		SIK1
SVIL		ARL6IP6
VAMP7		SLC16A14
TACR2		CREBRF
[truncated: 4,050 more rows]

## Sheet: GO
Supplementary Table 3-5. GO terms of miRNAs enriched in human umbilical cord mesenchymal stem cell-derived exosomes
	Onto	Pathway	GeneRatio	Count	FDR
1	BP	Wnt signaling pathway	0.0519811	143	1.05e-16
2	BP	cell-cell signaling by wnt	0.0519811	143	1.05e-16
3	BP	response to transforming growth factor beta	0.0345329	95	2.01e-13
4	BP	cellular response to transforming growth factor beta stimulus	0.0338059	93	3.04e-13
5	BP	protein dephosphorylation	0.0327154	90	5.3e-13
6	BP	canonical Wnt signaling pathway	0.0359869	99	4.66e-12
7	BP	transmembrane receptor protein serine/threonine kinase signaling pathway	0.0421665	116	5.74e-12
8	BP	positive regulation of kinase activity	0.0490731	135	6.58e-11
9	BP	dephosphorylation	0.0385314	106	6.77e-11
10	BP	regulation of protein serine/threonine kinase activity	0.0414395	114	6.77e-11
11	BP	regulation of neuron projection development	0.0450745	124	9.22e-11
12	BP	regulation of Wnt signaling pathway	0.0367139	101	9.22e-11
13	BP	transforming growth factor beta receptor signaling pathway	0.0268993	74	1.22e-10
14	BP	embryonic organ development	0.0450745	124	1.26e-10
15	BP	positive regulation of protein kinase activity	0.0428935	118	1.26e-10
16	BP	mesenchymal cell differentiation	0.0298073	82	1.26e-10
17	BP	axon development	0.0479826	132	1.34e-10
18	BP	mesenchyme development	0.0345329	95	1.71e-10
19	BP	axonogenesis	0.0436205	120	4.19e-10
20	BP	urogenital system development	0.0374409	103	9.4e-10
21	BP	proteasome-mediated ubiquitin-dependent protein catabolic process	0.043984	121	1.21e-09
22	BP	regulation of cellular response to growth factor stimulus	0.0356234	98	1.23e-09
23	BP	stem cell differentiation	0.0283533	78	2.29e-09
24	BP	renal system development	0.0338059	93	2.34e-09
25	BP	kidney development	0.0330789	91	2.46e-09
26	BP	Ras protein signal transduction	0.0363504	100	2.84e-09
27	BP	dendrite development	0.0272628	75	3.51e-09
28	BP	regulation of canonical Wnt signaling pathway	0.0290803	80	3.53e-09
29	BP	regulation of developmental growth	0.0345329	95	4.49e-09
30	BP	positive regulation of cell projection organization	0.0359869	99	4.91e-09
31	BP	regulation of neurogenesis	0.0378044	104	5.25e-09
32	BP	developmental growth involved in morphogenesis	0.0265358	73	9.29e-09
33	BP	regulation of GTPase activity	0.0374409	103	9.29e-09
34	BP	regulation of RNA splicing	0.0221738	61	9.29e-09
35	BP	appendage morphogenesis	0.0189022	52	9.29e-09
36	BP	limb morphogenesis	0.0189022	52	9.29e-09
37	BP	cell growth	0.0458015	126	9.89e-09
38	BP	regulation of mRNA metabolic process	0.0323519	89	9.89e-09
39	BP	regulation of transmembrane receptor protein serine/threonine kinase signaling pathway	0.0308979	85	9.89e-09
40	BP	regulation of axonogenesis	0.0199927	55	1.28e-08
41	BP	ameboidal-type cell migration	0.045438	125	1.65e-08
42	BP	cellular response to external stimulus	0.0334424	92	2.08e-08
43	BP	positive regulation of cellular catabolic process	0.0407125	112	2.61e-08
44	BP	epithelial tube morphogenesis	0.0338059	93	2.84e-08
45	BP	maintenance of cell number	0.0218103	60	2.84e-08
46	BP	regulation of cell morphogenesis	0.0319884	88	3.49e-08
47	BP	muscle tissue development	0.0399855	110	3.69e-08
48	BP	appendage development	0.0214467	59	3.69e-08
49	BP	limb development	0.0214467	59	3.69e-08
50	BP	regulation of binding	0.0363504	100	3.76e-08
51	BP	peptidyl-serine phosphorylation	0.0319884	88	3.76e-08
52	BP	negative regulation of phosphate metabolic process	0.041076	113	5.18e-08
53	BP	sensory organ morphogenesis	0.0287168	79	5.51e-08
54	BP	negative regulation of phosphorus metabolic process	0.041076	113	5.76e-08
55	BP	regulation of animal organ morphogenesis	0.0170847	47	6.14e-08
56	BP	regulation of cell-substrate adhesion	0.0247183	68	7.16e-08
57	BP	stem cell population maintenance	0.0210832	58	7.26e-08
58	BP	Golgi vesicle transport	0.0305344	84	7.26e-08
59	BP	regulation of transforming growth factor beta receptor signaling pathway	0.0185387	51	8.01e-08
60	BP	regulation of mRNA processing	0.0178117	49	9.05e-08
61	BP	developmental cell growth	0.0250818	69	1.06e-07
62	BP	positive regulation of protein serine/threonine kinase activity	0.0250818	69	1.06e-07
63	BP	protein localization to nucleus	0.0308979	85	1.16e-07
64	BP	regulation of alternative mRNA splicing, via spliceosome	0.0105416	29	1.32e-07
65	BP	peptidyl-serine modification	0.0327154	90	1.42e-07
66	BP	forebrain development	0.0363504	100	1.58e-07
67	BP	regulation of cellular response to transforming growth factor beta stimulus	0.0185387	51	1.58e-07
68	BP	protein polyubiquitination	0.0261723	72	1.73e-07
69	BP	regulation of MAP kinase activity	0.0214467	59	1.78e-07
70	BP	regulation of mRNA splicing, via spliceosome	0.0149037	41	2e-07
71	BP	synapse organization	0.039622	109	2.26e-07
72	BP	miRNA processing	0.00981461	27	3.05e-07
73	BP	dendrite morphogenesis	0.0174482	48	3.16e-07
74	BP	G1/S transition of mitotic cell cycle	0.0261723	72	3.42e-07
75	BP	small regulatory ncRNA processing	0.0101781	28	3.64e-07
76	BP	hippo signaling	0.0083606	23	3.64e-07
77	BP	nucleocytoplasmic transport	0.0319884	88	3.64e-07
78	BP	nuclear transport	0.0319884	88	3.64e-07
79	BP	osteoblast differentiation	0.0258088	71	3.71e-07
80	BP	peptidyl-tyrosine phosphorylation	0.0356234	98	3.82e-07
81	BP	regulation of small GTPase mediated signal transduction	0.0301708	83	4.03e-07
82	BP	histone modification	0.0421665	116	4.08e-07
83	BP	cellular response to extracellular stimulus	0.0268993	74	4.71e-07
84	BP	peptidyl-tyrosine modification	0.0356234	98	4.87e-07
85	BP	mitotic cell cycle phase transition	0.041803	115	6.79e-07
86	BP	embryonic limb morphogenesis	0.0152672	42	7.04e-07
87	BP	embryonic appendage morphogenesis	0.0152672	42	7.04e-07
88	BP	cellular response to nutrient levels	0.0243548	67	7.21e-07
89	BP	morphogenesis of a branching structure	0.0221738	61	7.54e-07
90	BP	cell cycle G1/S phase transition	0.0279898	77	7.83e-07
91	BP	positive regulation of growth	0.0265358	73	8.53e-07
92	BP	BMP signaling pathway	0.0192657	53	8.53e-07
93	BP	sensory system development	0.0363504	100	9.83e-07
94	BP	in utero embryonic development	0.0359869	99	9.96e-07
95	BP	cardiac septum development	0.0141767	39	9.99e-07
96	BP	eye development	0.0356234	98	9.99e-07
97	BP	regulation of nervous system development	0.040349	111	1e-06
98	BP	cellular component disassembly	0.0421665	116	1.06e-06
99	BP	epithelial to mesenchymal transition	0.0192657	53	1.25e-06
100	BP	non-canonical Wnt signaling pathway	0.0109051	30	1.27e-06
101	BP	regulation of actin filament-based process	0.0367139	101	1.32e-06
102	BP	regulation of cell growth	0.0378044	104	1.37e-06
103	BP	negative regulation of phosphorylation	0.0348964	96	1.48e-06
104	BP	DNA-templated transcription elongation	0.0247183	68	1.58e-06
105	BP	visual system development	0.0356234	98	1.58e-06
106	BP	postsynapse organization	0.0189022	52	1.65e-06
107	BP	neuron death	0.0338059	93	2.02e-06
108	BP	regulation of synapse organization	0.0221738	61	2.05e-06
109	BP	regulation of cell shape	0.0178117	49	2.29e-06
110	BP	stress-activated MAPK cascade	0.0243548	67	2.51e-06
111	BP	gastrulation	0.0210832	58	2.51e-06
112	BP	regulation of synapse structure or activity	0.0225373	62	2.51e-06
113	BP	response to BMP	0.0196292	54	2.79e-06
114	BP	cellular response to BMP stimulus	0.0196292	54	2.79e-06
115	BP	regulation of epithelial to mesenchymal transition	0.0138132	38	2.79e-06
116	BP	artery development	0.0138132	38	2.79e-06
117	BP	positive regulation of cellular component biogenesis	0.04253	117	2.79e-06
118	BP	negative regulation of kinase activity	0.0243548	67	2.79e-06
119	BP	ossification	0.0378044	104	2.89e-06
120	BP	protein autophosphorylation	0.0232643	64	3.02e-06
121	BP	negative regulation of cell development	0.0203562	56	3.05e-06
122	BP	regulation of cellular component size	0.0334424	92	3.15e-06
123	BP	cell junction assembly	0.0378044	104	3.17e-06
124	BP	muscle cell differentiation	0.0363504	100	3.18e-06
125	BP	stress-activated protein kinase signaling cascade	0.0247183	68	3.19e-06
126	BP	vesicle organization	0.0323519	89	3.76e-06
127	BP	rhythmic process	0.0287168	79	3.81e-06
128	BP	cytosolic transport	0.0189022	52	4.04e-06
129	BP	positive regulation of cell growth	0.0185387	51	4.57e-06
130	BP	embryonic organ morphogenesis	0.0279898	77	5.13e-06
131	BP	positive regulation of developmental growth	0.0185387	51	5.56e-06
132	BP	peptidyl-lysine modification	0.0363504	100	5.63e-06
133	BP	regulation of cell size	0.0196292	54	6.68e-06
134	BP	negative regulation of transferase activity	0.0265358	73	6.94e-06
135	BP	regulation of Ras protein signal transduction	0.0203562	56	7.29e-06
136	BP	miRNA metabolic process	0.0119956	33	7.46e-06
137	BP	actin filament organization	0.0388949	107	7.48e-06
138	BP	negative regulation of protein phosphorylation	0.0308979	85	7.54e-06
139	BP	positive regulation of axonogenesis	0.0109051	30	7.8e-06
140	BP	cellular response to starvation	0.0189022	52	8.4e-06
141	BP	regulation of cell-matrix adhesion	0.0149037	41	8.78e-06
142	BP	regulation of protein catabolic process	0.0323519	89	9.82e-06
143	BP	establishment or maintenance of cell polarity	0.0232643	64	1.02e-05
144	BP	regulation of neuron death	0.0298073	82	1.02e-05
145	BP	gland development	0.0378044	104	1.02e-05
146	BP	positive regulation of MAP kinase activity	0.0141767	39	1.04e-05
147	BP	positive regulation of Wnt signaling pathway	0.0163577	45	1.07e-05
148	BP	morphogenesis of a polarized epithelium	0.0123591	34	1.17e-05
149	BP	negative regulation of protein kinase activity	0.0218103	60	1.3e-05
150	BP	cell-substrate adhesion	0.0327154	90	1.33e-05
151	BP	macroautophagy	0.0290803	80	1.35e-05
152	BP	positive regulation of cell development	0.0283533	78	1.4e-05
153	BP	Wnt signaling pathway, planar cell polarity pathway	0.0083606	23	1.51e-05
154	BP	import into nucleus	0.0181752	50	1.51e-05
155	BP	regulation of autophagy	0.0308979	85	1.51e-05
156	BP	striated muscle tissue development	0.0247183	68	1.55e-05
157	BP	negative regulation of neurogenesis	0.0163577	45	1.56e-05
158	BP	negative regulation of nervous system development	0.0167212	46	1.69e-05
159	BP	epithelial cell development	0.0214467	59	1.69e-05
160	BP	anterior/posterior pattern specification	0.0218103	60	1.7e-05
161	BP	alternative mRNA splicing, via spliceosome	0.0109051	30	1.76e-05
162	BP	stem cell proliferation	0.0145402	40	1.76e-05
163	BP	animal organ formation	0.00981461	27	1.81e-05
164	BP	wound healing	0.0374409	103	1.88e-05
165	BP	organ growth	0.0189022	52	1.89e-05
166	BP	epithelial cell proliferation	0.0399855	110	2.07e-05
167	BP	telencephalon development	0.0243548	67	2.31e-05
168	BP	aorta development	0.00908761	25	2.36e-05
169	BP	negative regulation of transforming growth factor beta receptor signaling pathway	0.0123591	34	2.36e-05
170	BP	establishment of planar polarity	0.0101781	28	2.37e-05
171	BP	ventricular septum development	0.0101781	28	2.37e-05
172	BP	establishment of tissue polarity	0.0101781	28	2.37e-05
173	BP	negative regulation of cell-substrate adhesion	0.00945111	26	2.37e-05
174	BP	myeloid cell differentiation	0.0348964	96	2.42e-05
175	BP	negative regulation of transmembrane receptor protein serine/threonine kinase signaling pathway	0.0170847	47	2.47e-05
176	BP	ear development	0.0218103	60	2.56e-05
177	BP	regulation of actin cytoskeleton organization	0.0319884	88	2.56e-05
178	BP	cardiac muscle tissue development	0.0232643	64	2.56e-05
179	BP	epithelial cell migration	0.0319884	88	2.88e-05
180	BP	positive regulation of MAPK cascade	0.0407125	112	2.93e-05
181	BP	protein-containing complex disassembly	0.0232643	64	2.94e-05
182	BP	semaphorin-plexin signaling pathway	0.00727008	20	2.96e-05
183	BP	morphogenesis of a branching epithelium	0.0192657	53	3.07e-05
184	BP	establishment of cell polarity	0.0163577	45	3.09e-05
185	BP	somatic stem cell population maintenance	0.00945111	26	3.12e-05
186	BP	protein methylation	0.0207197	57	3.23e-05
187	BP	protein alkylation	0.0207197	57	3.23e-05
188	BP	negative regulation of Wnt signaling pathway	0.0181752	50	3.23e-05
189	BP	regulation of stem cell proliferation	0.0116321	32	3.23e-05
190	BP	kidney epithelium development	0.0159942	44	3.43e-05
191	BP	protein import into nucleus	0.0174482	48	3.54e-05
192	BP	regulation of phosphatase activity	0.0109051	30	3.62e-05
193	BP	nerve development	0.0109051	30	3.62e-05
194	BP	extrinsic apoptotic signaling pathway	0.0218103	60	3.78e-05
195	BP	epithelium migration	0.0319884	88	3.81e-05
196	BP	regulation of dephosphorylation	0.0149037	41	4.01e-05
197	BP	neuron apoptotic process	0.0239913	66	4.19e-05
198	BP	stem cell development	0.0112686	31	4.38e-05
199	BP	positive regulation of mitotic cell cycle	0.0145402	40	4.49e-05
200	BP	regulation of BMP signaling pathway	0.0130861	36	4.52e-05
201	BP	regionalization	0.0312614	86	4.52e-05
202	BP	regulation of peptidyl-tyrosine phosphorylation	0.0247183	68	4.59e-05
203	BP	protein acylation	0.0250818	69	5.16e-05
204	BP	regulation of establishment of planar polarity	0.0083606	23	5.35e-05
205	BP	endosomal transport	0.0232643	64	5.56e-05
206	BP	endocrine system development	0.0149037	41	5.85e-05
207	BP	regulation of stem cell differentiation	0.0105416	29	6.37e-05
208	BP	eye morphogenesis	0.0167212	46	6.37e-05
209	BP	pattern specification process	0.0385314	106	6.41e-05
210	BP	tissue migration	0.0319884	88	6.41e-05
211	BP	regulation of gene silencing by RNA	0.00763359	21	6.68e-05
212	BP	response to insulin	0.0247183	68	6.68e-05
213	BP	insulin receptor signaling pathway	0.0138132	38	6.73e-05
214	BP	muscle organ development	0.0301708	83	6.87e-05
215	BP	roof of mouth development	0.0112686	31	6.93e-05
216	BP	tube formation	0.0163577	45	7.1e-05
217	BP	negative regulation of canonical Wnt signaling pathway	0.0152672	42	7.3e-05
218	BP	negative regulation of cell projection organization	0.0192657	53	7.3e-05
219	BP	positive regulation of epithelial cell proliferation	0.0214467	59	7.37e-05
220	BP	negative regulation of locomotion	0.0348964	96	7.4e-05
221	BP	protein targeting to lysosome	0.00545256	15	7.61e-05
222	BP	regulation of epithelial cell proliferation	0.0345329	95	7.7e-05
223	BP	regulation of stress-activated MAPK cascade	0.0192657	53	8.43e-05
224	BP	regulation of protein binding	0.0196292	54	8.46e-05
225	BP	negative regulation of neuron projection development	0.0152672	42	8.62e-05
226	BP	microtubule anchoring	0.00508906	14	8.62e-05
227	BP	cell-substrate junction organization	0.0119956	33	8.99e-05
228	BP	neuronal stem cell population maintenance	0.00472555	13	9.35e-05
229	BP	axon guidance	0.0221738	61	9.35e-05
230	BP	establishment of protein localization to vacuole	0.0083606	23	9.6e-05
231	BP	regulation of neuron differentiation	0.0192657	53	9.6e-05
232	BP	regulation of protein stability	0.0283533	78	9.84e-05
233	BP	positive regulation of GTPase activity	0.0254453	70	9.96e-05
234	BP	cardiac chamber development	0.0170847	47	0.000101589
235	BP	histone methylation	0.0170847	47	0.000101589
236	BP	muscle cell proliferation	0.0229008	63	0.000101589
237	BP	JNK cascade	0.0174482	48	0.000102929
238	BP	neuron projection extension	0.0174482	48	0.000102929
239	BP	neuron projection guidance	0.0221738	61	0.000103764
240	BP	heart morphogenesis	0.0236278	65	0.000110305
241	BP	columnar/cuboidal epithelial cell differentiation	0.0130861	36	0.00011911
242	BP	regulation of lipid kinase activity	0.00908761	25	0.000121593
243	BP	vesicle localization	0.0203562	56	0.00012525
244	BP	regulation of stress-activated protein kinase signaling cascade	0.0192657	53	0.000125699
245	BP	regulation of protein dephosphorylation	0.0112686	31	0.000131415
246	BP	axis elongation	0.00508906	14	0.000141791
247	BP	negative regulation of stem cell differentiation	0.00508906	14	0.000141791
248	BP	placenta development	0.0156307	43	0.00014642
249	BP	positive regulation of canonical Wnt signaling pathway	0.0123591	34	0.000147958
250	BP	establishment of protein localization to organelle	0.0363504	100	0.000150429
251	BP	regulation of epithelial cell migration	0.0258088	71	0.000150578
252	BP	camera-type eye development	0.0290803	80	0.000151761
253	BP	cardiac epithelial to mesenchymal transition	0.00581607	16	0.000151761
254	BP	protein acetylation	0.0214467	59	0.000155678
255	BP	Golgi organization	0.0167212	46	0.000155678
256	BP	cellular response to peptide	0.0312614	86	0.000159961
257	BP	regulation of mRNA stability	0.0174482	48	0.000160014
258	BP	post-Golgi vesicle-mediated transport	0.0119956	33	0.00016015
259	BP	heart valve development	0.0087241	24	0.00016015
260	BP	circadian rhythm	0.0199927	55	0.00016015
261	BP	striated muscle cell differentiation	0.0258088	71	0.000164353
262	BP	response to starvation	0.0199927	55	0.000184944
263	BP	gliogenesis	0.0268993	74	0.000186603
264	BP	regulation of postsynapse organization	0.0105416	29	0.000191819
265	BP	regulation of neurotransmitter transport	0.0119956	33	0.000197122
266	BP	neural crest cell differentiation	0.0112686	31	0.000197122
267	BP	protein targeting to vacuole	0.00654307	18	0.000197589
268	BP	skeletal system morphogenesis	0.0210832	58	0.000199772
269	BP	regulation of proteolysis involved in protein catabolic process	0.0210832	58	0.000199772
270	BP	branching morphogenesis of an epithelial tube	0.0159942	44	0.000199772
271	BP	neural crest cell development	0.0101781	28	0.000205569
272	BP	vesicle-mediated transport in synapse	0.0199927	55	0.000206967
273	BP	neuron migration	0.0174482	48	0.000210028
274	BP	establishment of vesicle localization	0.0189022	52	0.000210028
275	BP	synaptic vesicle cycle	0.0185387	51	0.000210028
276	BP	regulation of RNA stability	0.0181752	50	0.000210028
277	BP	dendritic spine development	0.0109051	30	0.00021138
278	BP	miRNA transcription	0.0083606	23	0.00021138
279	BP	regulation of production of small RNA involved in gene silencing by RNA	0.00508906	14	0.000217244
280	BP	bone development	0.0214467	59	0.000217244
281	BP	developmental induction	0.00581607	16	0.000217757
282	BP	regulation of neuron apoptotic process	0.0203562	56	0.000228124
283	BP	cellular response to insulin stimulus	0.0196292	54	0.000233704
284	BP	ureteric bud development	0.0112686	31	0.000233886
285	BP	peptidyl-threonine modification	0.0130861	36	0.000235278
286	BP	regulation of circadian rhythm	0.0130861	36	0.000235278
287	BP	organelle localization by membrane tethering	0.0101781	28	0.00025108
288	BP	positive regulation of post-transcriptional gene silencing	0.00472555	13	0.000252727
289	BP	positive regulation of post-transcriptional gene silencing by RNA	0.00472555	13	0.000252727
290	BP	negative regulation of cell adhesion	0.0265358	73	0.000252727
291	BP	membrane docking	0.0109051	30	0.000256101
292	BP	histone lysine methylation	0.0138132	38	0.000259097
293	BP	skeletal muscle tissue development	0.0163577	45	0.000265607
294	BP	positive regulation of JUN kinase activity	0.00654307	18	0.000266811
295	BP	cell fate commitment	0.0247183	68	0.000267535
296	BP	regulation of post-transcriptional gene silencing by RNA	0.00690658	19	0.000279512
297	BP	regulation of phosphoprotein phosphatase activity	0.00799709	22	0.000279512
298	BP	mesonephric epithelium development	0.0112686	31	0.000280093
299	BP	mesonephric tubule development	0.0112686	31	0.000280093
300	BP	myoblast differentiation	0.0123591	34	0.000294711
301	BP	regulation of organ growth	0.0116321	32	0.000306632
302	BP	regulation of dendrite development	0.0116321	32	0.000306632
303	BP	regulation of ubiquitin-dependent protein catabolic process	0.0167212	46	0.000306632
304	BP	positive regulation of neurogenesis	0.0210832	58	0.000310946
305	BP	negative regulation of catabolic process	0.0279898	77	0.000320183
306	BP	regulation of osteoblast differentiation	0.0145402	40	0.000323821
307	BP	muscle cell migration	0.0119956	33	0.000329259
308	BP	regulation of cytoplasmic translation	0.00508906	14	0.000329809
309	BP	positive regulation of epithelial cell migration	0.0170847	47	0.000353687
310	BP	skeletal muscle organ development	0.0170847	47	0.000353687
311	BP	response to peptide hormone	0.0338059	93	0.000354644
312	BP	regulation of protein-containing complex assembly	0.0330789	91	0.000357279
313	BP	morphogenesis of an epithelial sheet	0.00799709	22	0.000361601
314	BP	mRNA catabolic process	0.0221738	61	0.00036248
315	BP	activin receptor signaling pathway	0.00690658	19	0.00037429
316	BP	regulation of post-transcriptional gene silencing	0.00690658	19	0.00037429
317	BP	response to nerve growth factor	0.00690658	19	0.00037429
318	BP	peptidyl-lysine acetylation	0.0185387	51	0.000391692
319	BP	positive regulation of cell adhesion	0.0378044	104	0.000392334
320	BP	regulation of miRNA maturation	0.00472555	13	0.000395858
321	BP	nucleobase-containing compound transport	0.0203562	56	0.000407384
322	BP	regulation of supramolecular fiber organization	0.0312614	86	0.000409312
323	BP	chondrocyte differentiation	0.0123591	34	0.000413127
324	BP	regulation of cardiac muscle tissue growth	0.0087241	24	0.000413127
325	BP	neurotrophin signaling pathway	0.00581607	16	0.000447051
326	BP	inner ear development	0.0181752	50	0.000449064
327	BP	intracellular receptor signaling pathway	0.0232643	64	0.000459477
328	BP	embryonic placenta development	0.0101781	28	0.000459477
329	BP	regulation of miRNA transcription	0.00799709	22	0.000464647
330	BP	protein stabilization	0.0196292	54	0.000477155
331	BP	positive regulation of protein catabolic process	0.0192657	53	0.000486133
332	BP	actomyosin structure organization	0.0189022	52	0.000494381
333	BP	regulation of miRNA-mediated gene silencing	0.00654307	18	0.000495885
334	BP	epithelial tube formation	0.0141767	39	0.000495885
335	BP	regulation of chemotaxis	0.0207197	57	0.000498912
336	BP	post-embryonic development	0.0105416	29	0.000502627
337	BP	reproductive system development	0.0261723	72	0.000511974
338	BP	cardiocyte differentiation	0.0156307	43	0.000520544
339	BP	pallium development	0.0167212	46	0.000520544
340	BP	regulation of keratinocyte migration	0.00327154	9	0.000522865
341	BP	mRNA transport	0.0134497	37	0.000548506
342	BP	negative regulation of glial cell proliferation	0.00363504	10	0.000548506
343	BP	peptidyl-threonine phosphorylation	0.0119956	33	0.000548506
344	BP	positive regulation of plasma membrane bounded cell projection assembly	0.0119956	33	0.000548506
345	BP	cellular response to peptide hormone stimulus	0.0258088	71	0.000584689
346	BP	mesonephros development	0.0112686	31	0.000584689
347	BP	regulation of smooth muscle cell proliferation	0.0167212	46	0.000592235
348	BP	regulation of microtubule cytoskeleton organization	0.0152672	42	0.000592235
349	BP	regulation of muscle cell differentiation	0.0156307	43	0.000592235
350	BP	adaptive thermogenesis	0.0156307	43	0.000592235
351	BP	connective tissue development	0.0236278	65	0.000594276
352	BP	cardiac muscle tissue growth	0.0105416	29	0.000601245
353	BP	respiratory system development	0.0192657	53	0.000603053
354	BP	mRNA 3'-end processing	0.00763359	21	0.000609963
355	BP	negative regulation of small GTPase mediated signal transduction	0.00763359	21	0.000609963
356	BP	RNA destabilization	0.0116321	32	0.000609963
357	BP	cellular response to nerve growth factor stimulus	0.00654307	18	0.000657767
358	BP	regulation of proteasomal ubiquitin-dependent protein catabolic process	0.0141767	39	0.000657767
359	BP	regulation of translation	0.0374409	103	0.000687102
360	BP	regulation of hemopoiesis	0.0327154	90	0.000710688
361	BP	embryonic epithelial tube formation	0.0130861	36	0.000725207
362	BP	embryonic skeletal system morphogenesis	0.0105416	29	0.00072917
363	BP	positive regulation of miRNA-mediated gene silencing	0.00436205	12	0.000730519
364	BP	regeneration	0.0178117	49	0.000733652
365	BP	regulation of heart growth	0.00908761	25	0.000733652
366	BP	cognition	0.0261723	72	0.000735264
367	BP	lung development	0.0174482	48	0.000740532
368	BP	cold-induced thermogenesis	0.0145402	40	0.000766627
369	BP	regulation of cold-induced thermogenesis	0.0145402	40	0.000766627
370	BP	nephron development	0.0149037	41	0.000769583
371	BP	vacuolar transport	0.0156307	43	0.000769583
372	BP	modulation of chemical synaptic transmission	0.0348964	96	0.000770275
373	BP	maintenance of blood-brain barrier	0.00545256	15	0.000794645
374	BP	regulation of embryonic development	0.0101781	28	0.000803293
375	BP	Fc receptor signaling pathway	0.00727008	20	0.000820378
376	BP	positive regulation of stem cell proliferation	0.00727008	20	0.000820378
377	BP	RNA catabolic process	0.0250818	69	0.00082448
378	BP	regulation of trans-synaptic signaling	0.0348964	96	0.000828939
379	BP	regulation of mitotic cell cycle phase transition	0.0287168	79	0.000838888
380	BP	negative regulation of Ras protein signal transduction	0.00690658	19	0.000844478
381	BP	lung morphogenesis	0.00690658	19	0.000844478
382	BP	nuclear-transcribed mRNA catabolic process, deadenylation-dependent decay	0.0083606	23	0.000853368
383	BP	cell-substrate junction assembly	0.0105416	29	0.000853368
384	BP	smooth muscle cell migration	0.0105416	29	0.000853368
385	BP	ventricular septum morphogenesis	0.00617957	17	0.000854606
386	BP	nucleic acid transport	0.0156307	43	0.000863021
387	BP	RNA transport	0.0156307	43	0.000863021
388	BP	morphogenesis of embryonic epithelium	0.0149037	41	0.000863902
389	BP	regulation of cell junction assembly	0.0185387	51	0.000869432
390	BP	stress granule assembly	0.00472555	13	0.000878846
391	BP	learning or memory	0.0232643	64	0.000892016
392	BP	positive regulation of keratinocyte migration	0.00290803	8	0.000894329
393	BP	regulation of proteasomal protein catabolic process	0.0178117	49	0.000903093
394	BP	positive regulation of viral process	0.00799709	22	0.000907138
395	BP	branch elongation of an epithelium	0.00363504	10	0.000930049
396	BP	regulation of neurotransmitter secretion	0.0101781	28	0.000940587
397	BP	neuron projection organization	0.0101781	28	0.000940587
398	BP	positive regulation of neuron death	0.0101781	28	0.000940587
399	BP	smooth muscle cell proliferation	0.0167212	46	0.000942359
400	BP	negative regulation of cellular catabolic process	0.0214467	59	0.000954051
401	BP	regulation of translational initiation	0.00945111	26	0.000961952
402	BP	chromatin remodeling	0.0298073	82	0.000997925
403	BP	regulation of striated muscle cell differentiation	0.0105416	29	0.00100186
404	BP	regulation of protein tyrosine kinase activity	0.0105416	29	0.00100186
405	BP	RNA splicing	0.0359869	99	0.00100186
406	BP	response to radiation	0.0348964	96	0.00100557
407	BP	negative regulation of developmental growth	0.0119956	33	0.00101169
408	BP	positive regulation of epithelial to mesenchymal transition	0.00727008	20	0.00101393
409	BP	regulation of phosphatidylinositol 3-kinase activity	0.00727008	20	0.00101393
410	BP	regulation of mRNA catabolic process	0.0174482	48	0.00101869
411	BP	regulation of cell-substrate junction organization	0.0083606	23	0.00102932
412	BP	negative regulation of cell migration	0.0294438	81	0.00102932
413	BP	negative regulation of cellular response to growth factor stimulus	0.0123591	34	0.00103177
414	BP	response to mechanical stimulus	0.0189022	52	0.00103946
415	BP	protein localization to vacuole	0.00908761	25	0.00104428
416	BP	cellular response to abiotic stimulus	0.0272628	75	0.00104428
417	BP	cellular response to environmental stimulus	0.0272628	75	0.00104428
418	BP	ephrin receptor signaling pathway	0.00690658	19	0.00104863
419	BP	regulation of hippo signaling	0.00436205	12	0.0010561
420	BP	endocardial cushion development	0.00654307	18	0.00108314
421	BP	neural tube formation	0.0112686	31	0.00108314
422	BP	regulation of macroautophagy	0.0152672	42	0.00108314
423	BP	actin filament bundle assembly	0.0152672	42	0.00108314
424	BP	cell-matrix adhesion	0.0207197	57	0.00109998
425	BP	respiratory tube development	0.0174482	48	0.00113009
426	BP	regulation of miRNA metabolic process	0.0087241	24	0.00114532
427	BP	fat cell differentiation	0.0210832	58	0.00118565
428	BP	cardiac ventricle development	0.0127226	35	0.00122094
429	BP	establishment of RNA localization	0.0156307	43	0.00122631
430	BP	intrinsic apoptotic signaling pathway in response to DNA damage	0.0109051	30	0.00122631
431	BP	heart growth	0.0109051	30	0.00122631
432	BP	positive regulation of lamellipodium assembly	0.00472555	13	0.00124699
433	BP	regulation of JNK cascade	0.0138132	38	0.00124943
434	BP	artery morphogenesis	0.00908761	25	0.00126509
435	BP	uterus development	0.00399855	11	0.00127986
436	BP	positive regulation of binding	0.0163577	45	0.00135531
437	BP	regulation of axon extension involved in axon guidance	0.00508906	14	0.00137504
438	BP	vesicle docking	0.00799709	22	0.00137504
439	BP	cellular response to retinoic acid	0.00799709	22	0.00137504
440	BP	negative regulation of cell motility	0.0301708	83	0.00137504
441	BP	positive regulation of smooth muscle cell proliferation	0.0105416	29	0.00137504
442	BP	regulation of ossification	0.0123591	34	0.00137504
443	BP	axon extension	0.0123591	34	0.00137504
444	BP	negative regulation of protein serine/threonine kinase activity	0.0123591	34	0.00137504
445	BP	positive regulation of macroautophagy	0.0087241	24	0.00138895
446	BP	glucose import	0.0087241	24	0.00138895
447	BP	phosphatidylinositol metabolic process	0.0152672	42	0.00138895
448	BP	positive regulation of peptidyl-tyrosine phosphorylation	0.0174482	48	0.00141042
449	BP	regulation of myeloid cell differentiation	0.0189022	52	0.00141552
450	BP	positive regulation of cardiac muscle tissue growth	0.00545256	15	0.00142133
451	BP	positive regulation of lamellipodium organization	0.00545256	15	0.00142133
452	BP	mRNA destabilization	0.0109051	30	0.00142303
453	BP	reproductive structure development	0.0250818	69	0.00145965
454	BP	regulation of JUN kinase activity	0.00763359	21	0.00146495
455	BP	cardiac muscle cell proliferation	0.00763359	21	0.00146495
456	BP	regulation of extent of cell growth	0.0112686	31	0.00147178
457	BP	regulation of protein neddylation	0.00363504	10	0.00147559
458	BP	epithelial cell proliferation involved in lung morphogenesis	0.00254453	7	0.00147625
459	BP	temperature homeostasis	0.0163577	45	0.00148381
460	BP	vesicle cytoskeletal trafficking	0.0083606	23	0.0015118
461	BP	positive regulation of cell cycle	0.0287168	79	0.0015118
462	BP	protein depolymerization	0.0119956	33	0.00154043
463	BP	innervation	0.00436205	12	0.00154043
464	BP	epigenetic regulation of gene expression	0.0152672	42	0.00155266
465	BP	gland morphogenesis	0.0123591	34	0.00156357
466	BP	protein localization to plasma membrane	0.0236278	65	0.00156357
467	BP	embryonic skeletal system development	0.0127226	35	0.00157953
468	BP	activation of protein kinase activity	0.0141767	39	0.0015848
469	BP	cardiac muscle hypertrophy	0.0105416	29	0.0015848
470	BP	renal tubule development	0.0105416	29	0.0015848
471	BP	synapse assembly	0.0167212	46	0.00162235
472	BP	pre-miRNA processing	0.00327154	9	0.00162745
473	BP	semaphorin-plexin signaling pathway involved in neuron projection guidance	0.00327154	9	0.00162745
474	BP	exocytosis	0.0290803	80	0.00167318
475	BP	dendritic transport	0.00290803	8	0.00167318
476	BP	regulation of mesenchymal cell proliferation	0.00472555	13	0.00173209
477	BP	neural tube development	0.0152672	42	0.00174528
478	BP	actin filament bundle organization	0.0152672	42	0.00174528
479	BP	regulation of cardiac muscle cell proliferation	0.00654307	18	0.001758
480	BP	glial cell differentiation	0.0196292	54	0.0017828
481	BP	vasculogenesis	0.00908761	25	0.00178988
482	BP	ear morphogenesis	0.0123591	34	0.00179244
483	BP	positive regulation of autophagy	0.0138132	38	0.0018058
484	BP	peptidyl-lysine methylation	0.0138132	38	0.0018058
485	BP	regulation of G1/S transition of mitotic cell cycle	0.0167212	46	0.0018058
486	BP	embryonic cranial skeleton morphogenesis	0.00617957	17	0.00182236
487	BP	nuclear-transcribed mRNA poly(A) tail shortening	0.00508906	14	0.00182865
488	BP	histone acetylation	0.0163577	45	0.0018437
489	BP	regulation of cell projection assembly	0.0178117	49	0.00186259
490	BP	mesenchymal cell proliferation	0.00581607	16	0.00186355
491	BP	lens development in camera-type eye	0.00945111	26	0.0018986
492	BP	neurotransmitter transport	0.0185387	51	0.00195613
493	BP	axo-dendritic transport	0.0087241	24	0.00198975
494	BP	response to nutrient levels	0.0356234	98	0.00200027
495	BP	phosphatidylinositol phosphate biosynthetic process	0.00799709	22	0.00200704
496	BP	nuclear-transcribed mRNA catabolic process	0.0123591	34	0.0020628
497	BP	positive regulation of stress-activated MAPK cascade	0.0127226	35	0.00207113
498	BP	heart valve morphogenesis	0.00690658	19	0.00208692
499	BP	positive regulation of neuron apoptotic process	0.00690658	19	0.00208692
500	BP	negative regulation of neuron death	0.0189022	52	0.00209463
501	BP	nephron tubule development	0.0101781	28	0.00209489
502	BP	positive regulation of organelle assembly	0.00908761	25	0.00213018
503	BP	cellular response to mechanical stimulus	0.0083606	23	0.00221474
504	BP	cytoskeleton-dependent intracellular transport	0.0181752	50	0.00224627
505	BP	regulation of smooth muscle cell migration	0.00945111	26	0.00227272
506	BP	substrate adhesion-dependent cell spreading	0.0112686	31	0.00229731
507	BP	cell proliferation involved in heart morphogenesis	0.00363504	10	0.0023076
508	BP	neurotransmitter secretion	0.0141767	39	0.0023076
509	BP	signal release from synapse	0.0141767	39	0.0023076
510	BP	inositol lipid-mediated signaling	0.0163577	45	0.00231373
511	BP	regulation of protein-containing complex disassembly	0.0123591	34	0.00236428
512	BP	stem cell division	0.00472555	13	0.00240092
513	BP	positive regulation of cell-substrate junction organization	0.00472555	13	0.00240092
514	BP	regulation of cardiac muscle hypertrophy	0.00799709	22	0.0024471
515	BP	glomerulus development	0.00799709	22	0.0024471
516	BP	extracellular matrix organization	0.0254453	70	0.00246369
517	BP	mRNA polyadenylation	0.00545256	15	0.00249347
518	BP	regulation of glial cell proliferation	0.00545256	15	0.00249347
519	BP	striated muscle hypertrophy	0.0105416	29	0.00254102
520	BP	endoderm development	0.00908761	25	0.00254102
521	BP	Notch signaling pathway	0.0163577	45	0.0025869
522	BP	positive regulation of mRNA catabolic process	0.0109051	30	0.00260172
523	BP	regulation of plasma membrane bounded cell projection assembly	0.0174482	48	0.00264418
524	BP	phosphatidylinositol-mediated signaling	0.0159942	44	0.00265215
525	BP	extracellular structure organization	0.0254453	70	0.00266884
526	BP	regulation of cyclin-dependent protein serine/threonine kinase activity	0.0116321	32	0.00267324
527	BP	animal organ regeneration	0.00763359	21	0.00268771
528	BP	positive regulation of stress-activated protein kinase signaling cascade	0.0127226	35	0.00268771
529	BP	calcium ion-regulated exocytosis of neurotransmitter	0.00327154	9	0.00268771
530	BP	regulation of trophoblast cell migration	0.00327154	9	0.00268771
531	BP	Fc-epsilon receptor signaling pathway	0.00399855	11	0.00279532
532	BP	protein localization to lysosome	0.00654307	18	0.00279532
533	BP	presynapse organization	0.00654307	18	0.00279532
534	BP	renal tubule morphogenesis	0.0087241	24	0.00284285
535	BP	protein localization to cell periphery	0.0265358	73	0.00293702
536	BP	positive regulation of protein localization	0.0338059	93	0.00293969
537	BP	neuromuscular junction development	0.00617957	17	0.00299747
538	BP	semaphorin-plexin signaling pathway involved in axon guidance	0.00290803	8	0.0030032
539	BP	branching morphogenesis of a nerve	0.00254453	7	0.0030032
540	BP	CRD-mediated mRNA stabilization	0.00254453	7	0.0030032
541	BP	commissural neuron axon guidance	0.00254453	7	0.0030032
542	BP	negative regulation of growth	0.0207197	57	0.00308487
543	BP	dosage compensation by inactivation of X chromosome	0.00436205	12	0.00311801
544	BP	external encapsulating structure organization	0.0254453	70	0.00312073
545	BP	cartilage development	0.0174482	48	0.00325295
546	BP	lens fiber cell differentiation	0.00508906	14	0.00334323
547	BP	outflow tract morphogenesis	0.0087241	24	0.00341828
548	BP	cellular response to amino acid stimulus	0.0087241	24	0.00341828
549	BP	muscle hypertrophy	0.0105416	29	0.00345677
550	BP	endothelium development	0.0130861	36	0.00348583
551	BP	contractile actin filament bundle assembly	0.0109051	30	0.00349862
552	BP	stress fiber assembly	0.0109051	30	0.00349862
553	BP	lymphocyte differentiation	0.0316249	87	0.0035019
554	BP	myotube differentiation	0.0123591	34	0.00352383
555	BP	camera-type eye morphogenesis	0.0123591	34	0.00352383
556	BP	regulation of actin filament organization	0.0225373	62	0.00354143
557	BP	focal adhesion assembly	0.00908761	25	0.00356201
558	BP	internal peptidyl-lysine acetylation	0.0163577	45	0.00356201
559	BP	regulation of cell cycle G1/S phase transition	0.0181752	50	0.00370677
560	BP	protein modification by small protein removal	0.0156307	43	0.00379679
561	BP	positive regulation of supramolecular fiber organization	0.0156307	43	0.00379679
562	BP	presynapse assembly	0.00617957	17	0.00379679
563	BP	positive regulation of nervous system development	0.0225373	62	0.00386991
564	BP	homeostasis of number of cells	0.0236278	65	0.00399033
565	BP	regulation of protein localization to nucleus	0.0127226	35	0.00399651
566	BP	mesonephric tubule morphogenesis	0.00763359	21	0.00400287
567	BP	inositol phosphate-mediated signaling	0.00690658	19	0.00400602
568	BP	cell differentiation involved in kidney development	0.00690658	19	0.00400602
569	BP	response to hydrogen peroxide	0.0123591	34	0.00401277
570	BP	peripheral nervous system development	0.0087241	24	0.00401277
571	BP	striated muscle cell proliferation	0.0087241	24	0.00401277
572	BP	dendritic spine organization	0.0087241	24	0.00401277
573	BP	vesicle docking involved in exocytosis	0.00581607	16	0.00401277
574	BP	regulation of DNA-templated transcription in response to stress	0.00581607	16	0.00401277
575	BP	regulation of cyclin-dependent protein kinase activity	0.0116321	32	0.00401596
576	BP	RNA polyadenylation	0.00545256	15	0.00424109
577	BP	positive regulation of heart growth	0.00545256	15	0.00424109
578	BP	regulation of muscle hypertrophy	0.00799709	22	0.00426393
579	BP	cardiac septum morphogenesis	0.00799709	22	0.00426393
580	BP	peptidyl-threonine dephosphorylation	0.00327154	9	0.00426393
581	BP	trophoblast cell migration	0.00327154	9	0.00426393
582	BP	endoplasmic reticulum tubular network organization	0.00327154	9	0.00426393
583	BP	regulation of protein localization to membrane	0.0152672	42	0.0043072
584	BP	regulation of microtubule polymerization	0.00654307	18	0.00433788
585	BP	specification of animal organ identity	0.00508906	14	0.00433788
586	BP	axon extension involved in axon guidance	0.00508906	14	0.00433788
587	BP	neuron projection extension involved in neuron projection guidance	0.00508906	14	0.00433788
588	BP	internal protein amino acid acetylation	0.0163577	45	0.00434289
589	BP	negative regulation of BMP signaling pathway	0.00727008	20	0.00436492
590	BP	response to oxygen levels	0.0261723	72	0.00445803
591	BP	positive regulation of transmembrane receptor protein serine/threonine kinase signaling pathway	0.0116321	32	0.00458232
592	BP	nephron epithelium development	0.0112686	31	0.0045868
593	BP	columnar/cuboidal epithelial cell development	0.00617957	17	0.00471249
594	BP	positive regulation of vascular associated smooth muscle cell proliferation	0.00617957	17	0.00471249
595	BP	regulation of cell cycle phase transition	0.0334424	92	0.0048553
596	BP	protein export from nucleus	0.00690658	19	0.00487192
597	BP	cardiac neural crest cell differentiation involved in heart development	0.00290803	8	0.00504804
598	BP	cardiac neural crest cell development involved in heart development	0.00290803	8	0.00504804
599	BP	peptidyl-serine dephosphorylation	0.00290803	8	0.00504804
600	BP	neural tube closure	0.00945111	26	0.0050508
601	BP	macromolecule deacylation	0.0127226	35	0.00505252
602	BP	glandular epithelial cell differentiation	0.00799709	22	0.00507844
603	BP	cranial skeletal system development	0.00799709	22	0.00507844
604	BP	digestive tract development	0.0123591	34	0.00511561
605	BP	kidney morphogenesis	0.00981461	27	0.00512735
606	BP	wound healing, spreading of epidermal cells	0.00363504	10	0.00512735
607	BP	response to steroid hormone	0.0261723	72	0.00517494
608	BP	cerebral cortex development	0.0112686	31	0.00523371
609	BP	autophagosome organization	0.0112686	31	0.00523371
610	BP	regulation of focal adhesion assembly	0.00727008	20	0.0052935
611	BP	regulation of cell-substrate junction assembly	0.00727008	20	0.0052935
612	BP	protein localization to extracellular region	0.0279898	77	0.00535596
613	BP	response to endoplasmic reticulum stress	0.0210832	58	0.00540459
614	BP	pro-B cell differentiation	0.00254453	7	0.00551544
615	BP	collagen-activated tyrosine kinase receptor signaling pathway	0.00254453	7	0.00551544
616	BP	nerve growth factor signaling pathway	0.00254453	7	0.00551544
617	BP	negative regulation of neurotransmitter secretion	0.00254453	7	0.00551544
618	BP	somatic stem cell division	0.00254453	7	0.00551544
619	BP	regulation of activin receptor signaling pathway	0.00399855	11	0.00560791
620	BP	regulation of nuclear-transcribed mRNA catabolic process, deadenylation-dependent decay	0.00399855	11	0.00560791
621	BP	protein deacylation	0.0123591	34	0.00576508
622	BP	regulation of organelle assembly	0.0174482	48	0.00577537
623	BP	negative regulation of protein dephosphorylation	0.00472555	13	0.00577537
624	BP	neuroepithelial cell differentiation	0.00472555	13	0.00577537
625	BP	positive regulation of animal organ morphogenesis	0.00472555	13	0.00577537
626	BP	dosage compensation	0.00436205	12	0.00577537
627	BP	positive regulation of cardiac muscle cell proliferation	0.00436205	12	0.00577537
628	BP	regulation of axon extension	0.00945111	26	0.00577537
629	BP	tube closure	0.00945111	26	0.00577537
630	BP	branching involved in ureteric bud morphogenesis	0.00690658	19	0.00583597
631	BP	primary neural tube formation	0.00981461	27	0.00586131
632	BP	glucose transmembrane transport	0.0109051	30	0.00593628
633	BP	RNA localization	0.0170847	47	0.00596369
634	BP	neural precursor cell proliferation	0.0134497	37	0.00604768
635	BP	regulation of exocytosis	0.0178117	49	0.00605494
636	BP	hepaticobiliary system development	0.0130861	36	0.00619844
637	BP	response to oxidative stress	0.0319884	88	0.00627014
638	BP	positive regulation of stem cell population maintenance	0.00581607	16	0.0062988
639	BP	cell-cell junction organization	0.0174482	48	0.00631448
640	BP	protein localization to microtubule	0.00327154	9	0.00639897
641	BP	negative regulation of miRNA transcription	0.00327154	9	0.00639897
642	BP	regulation of cell proliferation involved in heart morphogenesis	0.00327154	9	0.00639897
643	BP	phosphatidylinositol biosynthetic process	0.0123591	34	0.00642516
644	BP	endoplasmic reticulum to Golgi vesicle-mediated transport	0.0123591	34	0.00642516
645	BP	regulation of dendritic spine development	0.00654307	18	0.00644888
646	BP	lysosomal transport	0.0119956	33	0.0065355
647	BP	negative regulation of protein localization	0.0170847	47	0.0065406
648	BP	cellular response to acid chemical	0.00908761	25	0.00655973
649	BP	molting cycle process	0.00945111	26	0.00666209
650	BP	hair cycle process	0.00945111	26	0.00666209
651	BP	negative regulation of mRNA metabolic process	0.00945111	26	0.00666209
652	BP	monosaccharide transmembrane transport	0.0112686	31	0.0066757
653	BP	vesicle-mediated transport to the plasma membrane	0.0134497	37	0.00670563
654	BP	fear response	0.00545256	15	0.00670563
655	BP	lung epithelium development	0.00545256	15	0.00670563
656	BP	regulation of actomyosin structure organization	0.0101781	28	0.00673266
657	BP	response to decreased oxygen levels	0.0239913	66	0.00682877
658	BP	phosphatidylinositol 3-kinase signaling	0.0130861	36	0.00687276
659	BP	positive regulation of osteoblast differentiation	0.00799709	22	0.00699328
660	BP	positive regulation of mRNA metabolic process	0.0127226	35	0.00704583
661	BP	forelimb morphogenesis	0.00508906	14	0.00714694
662	BP	regulation of transcription from RNA polymerase II promoter in response to stress	0.00508906	14	0.00714694
663	BP	liver morphogenesis	0.00363504	10	0.00721605
664	BP	embryonic eye morphogenesis	0.00472555	13	0.00751769
665	BP	heart formation	0.00472555	13	0.00751769
666	BP	ureteric bud morphogenesis	0.00727008	20	0.0075311
667	BP	regulation of cell-cell adhesion	0.0352599	97	0.00758206
668	BP	cardiac cell development	0.00908761	25	0.00761166
669	BP	protein neddylation	0.00399855	11	0.00761365
670	BP	positive regulation of extracellular matrix organization	0.00399855	11	0.00761365
671	BP	response to prostaglandin	0.00436205	12	0.00765644
672	BP	positive regulation of filopodium assembly	0.00436205	12	0.00765644
673	BP	skin epidermis development	0.00945111	26	0.00766347
674	BP	autophagosome assembly	0.0105416	29	0.00768102
675	BP	sex differentiation	0.0225373	62	0.00768102
676	BP	positive regulation of mitotic cell cycle phase transition	0.00981461	27	0.00768426
677	BP	body morphogenesis	0.00581607	16	0.00770373
678	BP	negative regulation of dephosphorylation	0.00581607	16	0.00770373
679	BP	cellular response to chemical stress	0.0261723	72	0.00772734
680	BP	regulation of extracellular matrix organization	0.00654307	18	0.00772734
681	BP	primary miRNA processing	0.00290803	8	0.00772734
682	BP	regulation of extracellular matrix assembly	0.00290803	8	0.00772734
683	BP	negative regulation of miRNA maturation	0.00290803	8	0.00772734
684	BP	mononuclear cell differentiation	0.0341694	94	0.0077499
685	BP	development of primary sexual characteristics	0.0192657	53	0.00777451
686	BP	liver development	0.0127226	35	0.00777712
687	BP	regulation of stem cell population maintenance	0.00763359	21	0.00777868
688	BP	regulation of apoptotic signaling pathway	0.0279898	77	0.00778397
689	BP	female pregnancy	0.0159942	44	0.0079245
690	BP	signal transduction by p53 class mediator	0.0149037	41	0.00803137
691	BP	gonad development	0.0189022	52	0.00813598
692	BP	cytoplasmic microtubule organization	0.00690658	19	0.00831306
693	BP	negative regulation of gliogenesis	0.00545256	15	0.00831306
694	BP	intrinsic apoptotic signaling pathway in response to DNA damage by p53 class mediator	0.00545256	15	0.00831306
695	BP	positive regulation of myoblast differentiation	0.00545256	15	0.00831306
696	BP	regulation of histone methylation	0.0083606	23	0.00834965
697	BP	positive regulation of cytoskeleton organization	0.0163577	45	0.00837496
698	BP	amino acid transport	0.0130861	36	0.00846976
699	BP	somite development	0.0087241	24	0.00852544
700	BP	hexose transmembrane transport	0.0109051	30	0.00853413
701	BP	hair follicle development	0.00908761	25	0.00864041
702	BP	myelination	0.0127226	35	0.0086909
703	BP	positive regulation of JNK cascade	0.00945111	26	0.0086909
704	BP	regulation of protein polymerization	0.0167212	46	0.00882627
705	BP	negative regulation of cell-matrix adhesion	0.00508906	14	0.00894429
706	BP	bone cell development	0.00508906	14	0.00894429
707	BP	protein secretion	0.0268993	74	0.00909571
708	BP	negative regulation of hippo signaling	0.00254453	7	0.00909571
709	BP	positive regulation of nuclear-transcribed mRNA poly(A) tail shortening	0.00254453	7	0.00909571
710	BP	pre-mRNA cleavage required for polyadenylation	0.00254453	7	0.00909571
711	BP	keratinocyte migration	0.00327154	9	0.00914279
712	BP	negative regulation of miRNA metabolic process	0.00327154	9	0.00914279
713	BP	negative regulation of cellular amide metabolic process	0.0221738	61	0.00922822
714	BP	multi-multicellular organism process	0.0178117	49	0.00922822
715	BP	negative regulation of peptidyl-tyrosine phosphorylation	0.00654307	18	0.00922822
716	BP	dendritic spine morphogenesis	0.00654307	18	0.00922822
717	BP	anterograde axonal transport	0.00581607	16	0.00937376
718	BP	negative regulation of GTPase activity	0.00472555	13	0.00943498
719	BP	aorta morphogenesis	0.00472555	13	0.00943498
720	BP	dendrite extension	0.00472555	13	0.00943498
721	BP	negative regulation of binding	0.0141767	39	0.00943847
722	BP	muscle cell development	0.0159942	44	0.00949624
723	BP	adult behavior	0.0127226	35	0.00960382
724	BP	digestive system development	0.0127226	35	0.00960382
725	BP	establishment of protein localization to extracellular region	0.0268993	74	0.00960382
726	BP	pancreas development	0.0083606	23	0.00960382
727	BP	astrocyte differentiation	0.0083606	23	0.00960382
728	BP	regulation of gliogenesis	0.0101781	28	0.00975229
729	BP	organ induction	0.00363504	10	0.00975229
730	BP	embryonic forelimb morphogenesis	0.00436205	12	0.00975229
731	BP	positive regulation of viral genome replication	0.00436205	12	0.00975229
732	BP	placenta blood vessel development	0.00436205	12	0.00975229
733	BP	metanephros development	0.00908761	25	0.00975229
734	BP	protein K11-linked deubiquitination	0.00218103	6	0.00975229
735	BP	cellular response to leucine	0.00218103	6	0.00975229
736	BP	Golgi ribbon formation	0.00218103	6	0.00975229
737	BP	positive regulation of extracellular matrix assembly	0.00218103	6	0.00975229
738	BP	protein localization to presynapse	0.00218103	6	0.00975229
739	BP	mammary gland development	0.0123591	34	0.00975229
740	BP	endocardial cushion formation	0.00399855	11	0.00986015
741	BP	cell-cell adhesion mediated by cadherin	0.00399855	11	0.00986015
742	BP	regulation of neurotransmitter levels	0.0178117	49	0.00987303
743	BP	glial cell proliferation	0.00617957	17	0.0101011
744	BP	negative regulation of epithelial cell differentiation	0.00617957	17	0.0101011
745	BP	cellular response to glucose starvation	0.00617957	17	0.0101011
746	BP	positive regulation of ossification	0.00617957	17	0.0101011
747	BP	negative regulation of MAPK cascade	0.0152672	42	0.0101011
748	BP	signal transduction in absence of ligand	0.00727008	20	0.0101236
749	BP	extrinsic apoptotic signaling pathway in absence of ligand	0.00727008	20	0.0101236
750	BP	nuclear export	0.0141767	39	0.0102312
751	BP	negative regulation of cytoskeleton organization	0.0141767	39	0.0102312
752	BP	response to light stimulus	0.0243548	67	0.0103051
753	BP	translational initiation	0.0112686	31	0.0104113
754	BP	developmental maturation	0.0232643	64	0.0104113
755	BP	ensheathment of neurons	0.0127226	35	0.0105141
756	BP	axon ensheathment	0.0127226	35	0.0105141
757	BP	regulation of endocytosis	0.0170847	47	0.01074
758	BP	multi-organism reproductive process	0.0170847	47	0.01074
759	BP	cellular response to steroid hormone stimulus	0.0170847	47	0.01074
760	BP	regulation of actin filament bundle assembly	0.0101781	28	0.0108901
761	BP	response to retinoic acid	0.0101781	28	0.0108901
762	BP	cellular senescence	0.0101781	28	0.0108901
763	BP	negative regulation of epithelial to mesenchymal transition	0.00508906	14	0.0108901
764	BP	semi-lunar valve development	0.00508906	14	0.0108901
765	BP	inner ear morphogenesis	0.00981461	27	0.0109906
766	BP	regulation of protein localization to plasma membrane	0.00981461	27	0.0109906
767	BP	bone morphogenesis	0.00945111	26	0.0110259
768	BP	positive regulation of cold-induced thermogenesis	0.00945111	26	0.0110259
769	BP	protein localization to cell junction	0.00945111	26	0.0110259
770	BP	regulation of vascular associated smooth muscle cell proliferation	0.00908761	25	0.0110294
771	BP	cochlea development	0.00581607	16	0.0111109
772	BP	cellular response to oxidative stress	0.0221738	61	0.0111738
773	BP	epithelial to mesenchymal transition involved in endocardial cushion formation	0.00290803	8	0.0112151
774	BP	Golgi to endosome transport	0.00290803	8	0.0112151
775	BP	protein localization to phagophore assembly site	0.00290803	8	0.0112151
776	BP	collagen-activated signaling pathway	0.00290803	8	0.0112151
777	BP	negative regulation of protein transport	0.0116321	32	0.011293
778	BP	collagen fibril organization	0.00690658	19	0.0113075
779	BP	negative regulation of cell growth	0.0156307	43	0.0115535
780	BP	regulation of regulated secretory pathway	0.0127226	35	0.0115883
781	BP	behavioral fear response	0.00472555	13	0.0116286
782	BP	positive regulation of glucose import	0.00472555	13	0.0116286
783	BP	filopodium assembly	0.00727008	20	0.0117854
784	BP	negative regulation of muscle cell differentiation	0.00727008	20	0.0117854
785	BP	nucleobase-containing compound catabolic process	0.0308979	85	0.0118329
786	BP	regulation of response to wounding	0.0145402	40	0.0118329
787	BP	carbohydrate transport	0.0134497	37	0.0120015
788	BP	mesenchyme morphogenesis	0.00617957	17	0.0120015
789	BP	regulation of response to DNA damage stimulus	0.0236278	65	0.0120687
790	BP	regulation of nucleocytoplasmic transport	0.0101781	28	0.0122387
791	BP	chondrocyte development	0.00436205	12	0.0123012
792	BP	photoperiodism	0.00436205	12	0.0123012
793	BP	negative regulation of cyclin-dependent protein serine/threonine kinase activity	0.00436205	12	0.0123012
794	BP	negative regulation of cyclin-dependent protein kinase activity	0.00436205	12	0.0123012
795	BP	neural retina development	0.00799709	22	0.0123126
796	BP	synaptic vesicle recycling	0.00799709	22	0.0123126
797	BP	pulmonary valve development	0.00327154	9	0.0123983
798	BP	axonal fasciculation	0.00327154	9	0.0123983
799	BP	neuron projection fasciculation	0.00327154	9	0.0123983
800	BP	protein localization to cell-cell junction	0.00327154	9	0.0123983
801	BP	positive regulation of transcription from RNA polymerase II promoter involved in cellular response to chemical stimulus	0.00327154	9	0.0123983
802	BP	regulation of stress fiber assembly	0.00908761	25	0.0124667
803	BP	negative regulation of MAP kinase activity	0.00654307	18	0.0126854
804	BP	regulation of animal organ formation	0.00399855	11	0.0127189
805	BP	entrainment of circadian clock by photoperiod	0.00399855	11	0.0127189
806	BP	natural killer cell differentiation	0.00363504	10	0.0127794
807	BP	plasma membrane phospholipid scrambling	0.00363504	10	0.0127794
808	BP	collateral sprouting	0.00363504	10	0.0127794
809	BP	intestinal epithelial cell differentiation	0.00363504	10	0.0127794
810	BP	positive regulation of cell-substrate adhesion	0.0112686	31	0.0127794
811	BP	regulation of protein localization to cell periphery	0.0112686	31	0.0127794
812	BP	positive regulation of histone methylation	0.00581607	16	0.0132767
813	BP	adherens junction organization	0.00581607	16	0.0132767
814	BP	regulation of filopodium assembly	0.00581607	16	0.0132767
815	BP	face development	0.00581607	16	0.0132767
816	BP	positive regulation of endothelial cell proliferation	0.0105416	29	0.0133733
817	BP	molting cycle	0.0105416	29	0.0133733
818	BP	hair cycle	0.0105416	29	0.0133733
819	BP	regulation of DNA-binding transcription factor activity	0.0323519	89	0.0133733
820	BP	response to leucine	0.00254453	7	0.0137451
821	BP	microtubule anchoring at microtubule organizing center	0.00254453	7	0.0137451
822	BP	mRNA cleavage involved in mRNA processing	0.00254453	7	0.0137451
823	BP	regulation of myoblast differentiation	0.00763359	21	0.0139399
824	BP	histone H3-K4 methylation	0.00763359	21	0.0139399
825	BP	nephron tubule morphogenesis	0.00763359	21	0.0139399
826	BP	multicellular organism growth	0.0127226	35	0.0140442
827	BP	regulation of fat cell differentiation	0.0127226	35	0.0140442
828	BP	adult locomotory behavior	0.00799709	22	0.0141041
829	BP	nephron morphogenesis	0.00799709	22	0.0141041
830	BP	vascular associated smooth muscle cell proliferation	0.00908761	25	0.0141291
831	BP	positive regulation of cell-matrix adhesion	0.00617957	17	0.0141423
832	BP	regulation of carbohydrate catabolic process	0.00617957	17	0.0141423
833	BP	extrinsic apoptotic signaling pathway via death domain receptors	0.0083606	23	0.0141478
834	BP	ERBB signaling pathway	0.0112686	31	0.0142285
835	BP	regulation of microtubule-based process	0.0196292	54	0.0143075
836	BP	regulation of protein modification by small protein conjugation or removal	0.0196292	54	0.0143075
837	BP	behavioral defense response	0.00472555	13	0.0143075
838	BP	endocardial cushion morphogenesis	0.00472555	13	0.0143075
839	BP	epiboly	0.00472555	13	0.0143075
840	BP	endothelial cell differentiation	0.0109051	30	0.0145784
841	BP	negative regulation of supramolecular fiber organization	0.0141767	39	0.0145855
842	BP	endocrine pancreas development	0.00545256	15	0.0145969
843	BP	labyrinthine layer development	0.00545256	15	0.0145969
844	BP	clathrin-dependent endocytosis	0.00545256	15	0.0145969
845	BP	intrinsic apoptotic signaling pathway	0.0225373	62	0.0147268
846	BP	mRNA stabilization	0.00654307	18	0.0147945
847	BP	epithelial cell apoptotic process	0.0119956	33	0.0148608
848	BP	endothelial cell migration	0.0214467	59	0.0148984
849	BP	synaptic vesicle exocytosis	0.0101781	28	0.0152415
850	BP	viral process	0.0301708	83	0.015282
851	BP	regulation of dendrite morphogenesis	0.00690658	19	0.0152914
852	BP	proximal/distal pattern formation	0.00436205	12	0.0152914
853	BP	cerebral cortex radially oriented cell migration	0.00436205	12	0.0152914
854	BP	peptidyl-tyrosine dephosphorylation	0.00436205	12	0.0152914
855	BP	establishment of epithelial cell polarity	0.00436205	12	0.0152914
856	BP	postsynaptic specialization organization	0.00436205	12	0.0152914
857	BP	regulation of presynapse organization	0.00436205	12	0.0152914
858	BP	regulation of presynapse assembly	0.00436205	12	0.0152914
859	BP	regulation of intracellular protein transport	0.0178117	49	0.0155197
860	BP	circadian regulation of gene expression	0.00727008	20	0.0156674
861	BP	positive regulation of small GTPase mediated signal transduction	0.00727008	20	0.0156674
862	BP	positive regulation of organ growth	0.00581607	16	0.0157043
863	BP	formation of primary germ layer	0.0112686	31	0.0157043
864	BP	positive regulation of neuron migration	0.00290803	8	0.0158333
865	BP	positive regulation of endocytosis	0.00908761	25	0.0158441
866	BP	embryonic pattern specification	0.00763359	21	0.0158632
867	BP	aminoglycan biosynthetic process	0.00799709	22	0.0158632
868	BP	multicellular organismal response to stress	0.00799709	22	0.0158632
869	BP	embryonic body morphogenesis	0.00218103	6	0.0158632
870	BP	positive regulation of intracellular estrogen receptor signaling pathway	0.00218103	6	0.0158632
871	BP	endothelial cell activation	0.00218103	6	0.0158632
872	BP	regulation of timing of cell differentiation	0.00218103	6	0.0158632
873	BP	chemokine (C-C motif) ligand 5 production	0.00218103	6	0.0158632
874	BP	regulation of chemokine (C-C motif) ligand 5 production	0.00218103	6	0.0158632
875	BP	positive regulation of cell-cell adhesion mediated by cadherin	0.00218103	6	0.0158632
876	BP	positive regulation of protein binding	0.0083606	23	0.0158632
877	BP	positive regulation of exocytosis	0.0083606	23	0.0158632
878	BP	regulation of protein autophosphorylation	0.00508906	14	0.0158754
879	BP	negative regulation of neuron apoptotic process	0.0130861	36	0.0160893
880	BP	immunocytokines	0.0152672	42	0.0165683
881	BP	hepatocyte proliferation	0.00327154	9	0.0165683
882	BP	epithelial cell proliferation involved in liver morphogenesis	0.00327154	9	0.0165683
883	BP	immune response-regulating cell surface receptor signaling pathway involved in phagocytosis	0.00363504	10	0.0165683
884	BP	Fc-gamma receptor signaling pathway involved in phagocytosis	0.00363504	10	0.0165683
885	BP	secondary palate development	0.00363504	10	0.0165683
886	BP	negative regulation of establishment of protein localization	0.0116321	32	0.0167722
887	BP	positive regulation of chemotaxis	0.0123591	34	0.0174473
888	BP	positive regulation of TOR signaling	0.00545256	15	0.0174473
889	BP	positive regulation of Notch signaling pathway	0.00545256	15	0.0174473
890	BP	thymus development	0.00545256	15	0.0174473
891	BP	coronary vasculature development	0.00545256	15	0.0174473
892	BP	regulation of protein ubiquitination	0.0167212	46	0.0177619
893	BP	carboxylic acid transmembrane transport	0.0130861	36	0.0177976
894	BP	regulation of Notch signaling pathway	0.00908761	25	0.0178326
895	BP	regulation of muscle adaptation	0.00908761	25	0.0178326
896	BP	nucleus organization	0.0119956	33	0.0179978
897	BP	skeletal muscle cell differentiation	0.00727008	20	0.0179978
898	BP	regulation of insulin receptor signaling pathway	0.00727008	20	0.0179978
899	BP	regulation of sodium ion transport	0.0087241	24	0.0179978
900	BP	lamellipodium organization	0.0087241	24	0.0179978
901	BP	regulation of microtubule polymerization or depolymerization	0.0083606	23	0.0181184
902	BP	glycosaminoglycan biosynthetic process	0.00763359	21	0.0181184
903	BP	nephron epithelium morphogenesis	0.00763359	21	0.0181184
904	BP	hippocampus development	0.00799709	22	0.0181597
905	BP	response to amino acid	0.0105416	29	0.0182751
906	BP	cellular response to interferon-gamma	0.0105416	29	0.0182751
907	BP	positive regulation of proteasomal protein catabolic process	0.0105416	29	0.0182751
908	BP	learning	0.0127226	35	0.0183484
909	BP	negative regulation of organelle organization	0.0265358	73	0.0188109
910	BP	establishment of organelle localization	0.0308979	85	0.0188616
911	BP	positive regulation of glucose transmembrane transport	0.00508906	14	0.0194082
912	BP	positive regulation of smooth muscle cell migration	0.00508906	14	0.0194082
913	BP	Rac protein signal transduction	0.00508906	14	0.0194082
914	BP	regulation of dendritic spine morphogenesis	0.00508906	14	0.0194082
915	BP	actin polymerization or depolymerization	0.0159942	44	0.0194082
916	BP	protein localization to cytoskeleton	0.00617957	17	0.0194195
917	BP	endochondral bone morphogenesis	0.00617957	17	0.0194195
918	BP	organic acid transmembrane transport	0.0130861	36	0.0194195
919	BP	cardiac muscle cell differentiation	0.0109051	30	0.0198521
920	BP	positive regulation of Ras protein signal transduction	0.00654307	18	0.0200637
921	BP	negative regulation of tyrosine phosphorylation of STAT protein	0.00254453	7	0.0200637
922	BP	negative regulation of neurotransmitter transport	0.00254453	7	0.0200637
923	BP	regulation of nuclear-transcribed mRNA poly(A) tail shortening	0.00254453	7	0.0200637
924	BP	intestinal epithelial cell development	0.00254453	7	0.0200637
925	BP	receptor-mediated endocytosis	0.0196292	54	0.0202089
926	BP	positive regulation of protein ubiquitination	0.0105416	29	0.0204423
927	BP	activation of protein kinase B activity	0.00399855	11	0.0204423
928	BP	postsynaptic density organization	0.00399855	11	0.0204423
929	BP	protein K48-linked ubiquitination	0.00690658	19	0.0204601
930	BP	regulation of protein depolymerization	0.0083606	23	0.0205939
931	BP	vesicle budding from membrane	0.00799709	22	0.0207134
932	BP	myeloid cell development	0.00799709	22	0.0207134
933	BP	exocytic process	0.00799709	22	0.0207134
934	BP	TOR signaling	0.0112686	31	0.0213051
935	BP	anatomical structure homeostasis	0.0243548	67	0.021404
936	BP	non-membrane-bounded organelle assembly	0.0276263	76	0.0215226
937	BP	adrenal gland development	0.00363504	10	0.0215824
938	BP	negative regulation of epidermal growth factor receptor signaling pathway	0.00363504	10	0.0215824
939	BP	adenylate cyclase-activating adrenergic receptor signaling pathway	0.00363504	10	0.0215824
940	BP	positive regulation of vascular endothelial cell proliferation	0.00363504	10	0.0215824
941	BP	negative regulation of translation	0.0196292	54	0.0216445
942	BP	magnesium ion transport	0.00290803	8	0.0218658
943	BP	vesicle transport along actin filament	0.00290803	8	0.0218658
944	BP	definitive hemopoiesis	0.00290803	8	0.0218658
945	BP	intracellular estrogen receptor signaling pathway	0.00581607	16	0.0219254
946	BP	regulation of lamellipodium organization	0.00581607	16	0.0219254
947	BP	amino acid transmembrane transport	0.00945111	26	0.0220134
948	BP	positive regulation of mesenchymal cell proliferation	0.00327154	9	0.0220134
949	BP	cell proliferation in forebrain	0.00327154	9	0.0220134
950	BP	response to prostaglandin E	0.00327154	9	0.0220134
951	BP	positive regulation of embryonic development	0.00327154	9	0.0220134
952	BP	cAMP metabolic process	0.00327154	9	0.0220134
953	BP	negative regulation of miRNA-mediated gene silencing	0.00327154	9	0.0220134
954	BP	histone H3-K4 trimethylation	0.00327154	9	0.0220134
955	BP	positive regulation of proteolysis involved in protein catabolic process	0.0116321	32	0.0225461
956	BP	regulation of glucose import	0.00617957	17	0.0226685
957	BP	positive regulation of protein tyrosine kinase activity	0.00617957	17	0.0226685
958	BP	positive regulation of proteasomal ubiquitin-dependent protein catabolic process	0.0087241	24	0.0228838
959	BP	protein deubiquitination	0.0130861	36	0.0232593
960	BP	axonal transport	0.00654307	18	0.0232696
961	BP	vesicle transport along microtubule	0.00508906	14	0.0232759
962	BP	regulated exocytosis	0.0185387	51	0.0233528
963	BP	negative regulation of cardiac muscle hypertrophy	0.00436205	12	0.0234285
964	BP	positive regulation of phosphatase activity	0.00436205	12	0.0234285
965	BP	basement membrane organization	0.00436205	12	0.0234285
966	BP	embryonic heart tube development	0.00799709	22	0.0234285
967	BP	execution phase of apoptosis	0.00799709	22	0.0234285
968	BP	negative regulation of chemotaxis	0.00690658	19	0.0234702
969	BP	DNA damage response, signal transduction by p53 class mediator	0.00727008	20	0.0236069
970	BP	locomotory behavior	0.0156307	43	0.0236074
971	BP	positive regulation of ubiquitin-dependent protein catabolic process	0.00981461	27	0.0238846
972	BP	negative regulation of response to external stimulus	0.0305344	84	0.0243344
973	BP	positive regulation of transmembrane transport	0.0181752	50	0.0245471
974	BP	amino acid import across plasma membrane	0.00545256	15	0.0247415
975	BP	positive regulation of protein-containing complex assembly	0.0152672	42	0.0248417
976	BP	secretory granule localization	0.00218103	6	0.0248417
977	BP	positive regulation of intracellular steroid hormone receptor signaling pathway	0.00218103	6	0.0248417
978	BP	microtubule anchoring at centrosome	0.00218103	6	0.0248417
979	BP	regulation of development, heterochronic	0.00218103	6	0.0248417
980	BP	prostate gland growth	0.00218103	6	0.0248417
981	BP	positive regulation of miRNA maturation	0.00218103	6	0.0248417
982	BP	regulation of lymphoid progenitor cell differentiation	0.00218103	6	0.0248417
983	BP	response to estradiol	0.0105416	29	0.0249257
984	BP	oligodendrocyte differentiation	0.00908761	25	0.0250993
985	BP	positive regulation of cellular amide metabolic process	0.0138132	38	0.0252245
986	BP	salivary gland morphogenesis	0.00399855	11	0.0254408
987	BP	positive regulation of microtubule polymerization	0.00399855	11	0.0254408
988	BP	positive regulation of phosphatidylinositol 3-kinase activity	0.00399855	11	0.0254408
989	BP	positive regulation of ubiquitin-protein transferase activity	0.00399855	11	0.0254408
990	BP	carbohydrate transmembrane transport	0.0112686	31	0.0256644
991	BP	positive regulation of BMP signaling pathway	0.00472555	13	0.0258466
992	BP	positive regulation of proteolysis	0.0265358	73	0.0262634
993	BP	positive regulation of DNA-templated transcription, elongation	0.00617957	17	0.0263751
994	BP	regulation of synaptic vesicle exocytosis	0.00617957	17	0.0263751
995	BP	regulation of sodium ion transmembrane transporter activity	0.00617957	17	0.0263751
996	BP	microtubule polymerization	0.00799709	22	0.0265403
997	BP	limbic system development	0.00981461	27	0.0265403
998	BP	negative regulation of protein catabolic process	0.00981461	27	0.0265403
999	BP	response to hypoxia	0.0218103	60	0.0266394
1000	BP	T cell differentiation	0.0218103	60	0.0266394
1001	BP	heterocycle catabolic process	0.0323519	89	0.0266394
1002	BP	endothelial cell development	0.00654307	18	0.0266394
1003	BP	acidic amino acid transport	0.00654307	18	0.0266394
1004	BP	neural nucleus development	0.00654307	18	0.0266394
1005	BP	regulation of morphogenesis of an epithelium	0.00654307	18	0.0266394
1006	BP	positive regulation of phosphatidylinositol 3-kinase signaling	0.00763359	21	0.0266521
1007	BP	negative regulation of mRNA catabolic process	0.00690658	19	0.0268247
1008	BP	positive regulation of G2/M transition of mitotic cell cycle	0.00363504	10	0.0272539
1009	BP	nucleus localization	0.00363504	10	0.0272539
1010	BP	protein deacetylation	0.0105416	29	0.0274406
1011	BP	muscle adaptation	0.0105416	29	0.0274406
1012	BP	positive regulation of cell cycle phase transition	0.0105416	29	0.0274406
1013	BP	cerebral cortex cell migration	0.00508906	14	0.0275107
1014	BP	calcineurin-NFAT signaling cascade	0.00508906	14	0.0275107
1015	BP	extracellular matrix assembly	0.00508906	14	0.0275107
1016	BP	response to acid chemical	0.0112686	31	0.0281351
1017	BP	hematopoietic progenitor cell differentiation	0.0112686	31	0.0281351
1018	BP	establishment of sister chromatid cohesion	0.00254453	7	0.028163
1019	BP	glial cell apoptotic process	0.00254453	7	0.028163
1020	BP	postsynaptic modulation of chemical synaptic transmission	0.00254453	7	0.028163
1021	BP	aortic valve development	0.00436205	12	0.028163
1022	BP	negative regulation of phosphatase activity	0.00436205	12	0.028163
1023	BP	central nervous system neuron axonogenesis	0.00436205	12	0.028163
1024	BP	embryonic camera-type eye development	0.00436205	12	0.028163
1025	BP	wound healing, spreading of cells	0.00436205	12	0.028163
1026	BP	epiboly involved in wound healing	0.00436205	12	0.028163
1027	BP	plasma membrane organization	0.0134497	37	0.028163
1028	BP	regulation of extrinsic apoptotic signaling pathway	0.0127226	35	0.028163
1029	BP	endosome organization	0.0087241	24	0.028163
1030	BP	negative regulation of protein binding	0.0087241	24	0.028163
1031	BP	lymphoid progenitor cell differentiation	0.00327154	9	0.028163
1032	BP	atrioventricular valve morphogenesis	0.00327154	9	0.028163
1033	BP	nuclear migration	0.00327154	9	0.028163
1034	BP	embryonic hemopoiesis	0.00327154	9	0.028163
1035	BP	protein localization to endosome	0.00327154	9	0.028163
1036	BP	negative regulation of post-transcriptional gene silencing	0.00327154	9	0.028163
1037	BP	cell differentiation involved in embryonic placenta development	0.00327154	9	0.028163
1038	BP	negative regulation of gene silencing by RNA	0.00327154	9	0.028163
1039	BP	negative regulation of post-transcriptional gene silencing by RNA	0.00327154	9	0.028163
1040	BP	positive regulation of muscle tissue development	0.00327154	9	0.028163
1041	BP	regulation of endothelial cell chemotaxis	0.00327154	9	0.028163
1042	BP	regulation of morphogenesis of a branching structure	0.00545256	15	0.0284363
1043	BP	midbrain development	0.0083606	23	0.0287678
1044	BP	heterochromatin organization	0.0083606	23	0.0287678
1045	BP	NLS-bearing protein import into nucleus	0.00290803	8	0.0287678
1046	BP	RNA splicing, via transesterification reactions	0.0239913	66	0.0293239
1047	BP	tyrosine phosphorylation of STAT protein	0.00799709	22	0.0293808
1048	BP	regulation of protein deacetylation	0.00617957	17	0.0300447
1049	BP	mesenchymal cell migration	0.00617957	17	0.0300447
1050	BP	regulation of substrate adhesion-dependent cell spreading	0.00617957	17	0.0300447
1051	BP	aromatic compound catabolic process	0.0334424	92	0.030185
1052	BP	somitogenesis	0.00654307	18	0.030185
1053	BP	megakaryocyte differentiation	0.00654307	18	0.030185
1054	BP	synaptic vesicle endocytosis	0.00654307	18	0.030185
1055	BP	endothelial cell apoptotic process	0.00654307	18	0.030185
1056	BP	presynaptic endocytosis	0.00654307	18	0.030185
1057	BP	negative regulation of proteolysis involved in protein catabolic process	0.00654307	18	0.030185
1058	BP	regulation of lamellipodium assembly	0.00472555	13	0.0304736
1059	BP	spindle organization	0.0152672	42	0.0305639
1060	BP	Fc receptor mediated stimulatory signaling pathway	0.00399855	11	0.0309104
1061	BP	neuron death in response to oxidative stress	0.00399855	11	0.0309104
1062	BP	microtubule organizing center localization	0.00399855	11	0.0309104
1063	BP	adrenergic receptor signaling pathway	0.00399855	11	0.0309104
1064	BP	myeloid leukocyte differentiation	0.0167212	46	0.0313354
1065	BP	glycerophospholipid metabolic process	0.0225373	62	0.0321379
1066	BP	regulation of cell division	0.0149037	41	0.0322348
1067	BP	regulation of leukocyte differentiation	0.0229008	63	0.0322832
1068	BP	regulation of glycolytic process	0.00508906	14	0.0322832
1069	BP	negative chemotaxis	0.00508906	14	0.0322832
1070	BP	positive regulation of miRNA transcription	0.00508906	14	0.0322832
1071	BP	RNA splicing, via transesterification reactions with bulged adenosine as nucleophile	0.0236278	65	0.0327139
1072	BP	mRNA splicing, via spliceosome	0.0236278	65	0.0327139
1073	BP	microtubule polymerization or depolymerization	0.0105416	29	0.0330024
1074	BP	phospholipid biosynthetic process	0.0192657	53	0.0331137
1075	BP	fibroblast growth factor receptor signaling pathway	0.00799709	22	0.0331205
1076	BP	negative regulation of autophagy	0.00799709	22	0.0331205
1077	BP	positive regulation of apoptotic signaling pathway	0.0112686	31	0.0334748
1078	BP	positive regulation of neuron projection development	0.0127226	35	0.0335386
1079	BP	negative regulation of protein-containing complex assembly	0.0119956	33	0.0336184
1080	BP	regulation of tyrosine phosphorylation of STAT protein	0.00763359	21	0.0337399
1081	BP	negative regulation of protein-containing complex disassembly	0.00763359	21	0.0337399
1082	BP	pharyngeal system development	0.00363504	10	0.0338112
1083	BP	negative regulation of muscle hypertrophy	0.00436205	12	0.0341472
1084	BP	regulation of polysaccharide biosynthetic process	0.00436205	12	0.0341472
1085	BP	insulin-like growth factor receptor signaling pathway	0.00436205	12	0.0341472
1086	BP	regulation of glucose transmembrane transport	0.00727008	20	0.0341921
1087	BP	p38MAPK cascade	0.00581607	16	0.0341921
1088	BP	regulation of intracellular steroid hormone receptor signaling pathway	0.00690658	19	0.0345068
1089	BP	ovulation cycle	0.00690658	19	0.0345068
1090	BP	negative regulation of protein depolymerization	0.00690658	19	0.0345068
1091	BP	vesicle targeting	0.00654307	18	0.0346474
1092	BP	regulation of intracellular transport	0.0239913	66	0.0346474
1093	BP	glycerolipid biosynthetic process	0.0189022	52	0.0346601
1094	BP	cellular nitrogen compound catabolic process	0.0323519	89	0.0348382
1095	BP	positive regulation of cell cycle process	0.0192657	53	0.0351573
1096	BP	glycerophospholipid biosynthetic process	0.0163577	45	0.0353289
1097	BP	trophoblast giant cell differentiation	0.00218103	6	0.0362192
1098	BP	negative regulation of dendritic spine development	0.00218103	6	0.0362192
1099	BP	dicarboxylic acid transport	0.0083606	23	0.0362461
1100	BP	negative regulation of gene expression, epigenetic	0.0083606	23	0.0362461
1101	BP	positive regulation of natural killer cell activation	0.00327154	9	0.0363133
1102	BP	male gonad development	0.0119956	33	0.0366553
1103	BP	sodium ion transport	0.0189022	52	0.0371858
1104	BP	CD4-positive, alpha-beta T cell differentiation	0.00799709	22	0.0372579
1105	BP	memory	0.0101781	28	0.0377342
1106	BP	regulation of epithelial cell differentiation	0.0130861	36	0.0377342
1107	BP	heterochromatin formation	0.00763359	21	0.0377342
1108	BP	regulation of DNA-templated transcription elongation	0.00908761	25	0.0377342
1109	BP	salivary gland development	0.00399855	11	0.0377342
1110	BP	entrainment of circadian clock	0.00399855	11	0.0377342
1111	BP	regulation of neuron projection regeneration	0.00399855	11	0.0377342
1112	BP	regulation of cardiac muscle cell contraction	0.00399855	11	0.0377342
1113	BP	negative regulation of protein localization to nucleus	0.00399855	11	0.0377342
1114	BP	mRNA transcription	0.00508906	14	0.0377342
1115	BP	protein exit from endoplasmic reticulum	0.00508906	14	0.0377342
1116	BP	epithelial cell differentiation involved in kidney development	0.00508906	14	0.0377342
1117	BP	establishment of endothelial barrier	0.00508906	14	0.0377342
1118	BP	lens morphogenesis in camera-type eye	0.00290803	8	0.0377342
1119	BP	regulation of translation in response to stress	0.00290803	8	0.0377342
1120	BP	positive regulation of glycolytic process	0.00290803	8	0.0377342
1121	BP	branching involved in salivary gland morphogenesis	0.00290803	8	0.0377342
1122	BP	negative regulation of release of cytochrome c from mitochondria	0.00290803	8	0.0377342
1123	BP	actin filament-based transport	0.00290803	8	0.0377342
1124	BP	regulation of cell-cell adhesion mediated by cadherin	0.00290803	8	0.0377342
1125	BP	regulation of cardiac muscle cell differentiation	0.00290803	8	0.0377342
1126	BP	G2/M transition of mitotic cell cycle	0.0116321	32	0.037882
1127	BP	signal release	0.0319884	88	0.037882
1128	BP	regulation of transporter activity	0.0232643	64	0.037882
1129	BP	regulation of gastrulation	0.00254453	7	0.037882
1130	BP	alanine transport	0.00254453	7	0.037882
1131	BP	3'-UTR-mediated mRNA destabilization	0.00254453	7	0.037882
1132	BP	regulation of inclusion body assembly	0.00254453	7	0.037882
1133	BP	regulation of Golgi organization	0.00254453	7	0.037882
1134	BP	positive regulation of telomere capping	0.00254453	7	0.037882
1135	BP	histone H3 acetylation	0.00727008	20	0.0381269
1136	BP	neutral amino acid transport	0.00545256	15	0.0384672
1137	BP	phospholipid translocation	0.00545256	15	0.0384672
1138	BP	positive regulation of striated muscle cell differentiation	0.00545256	15	0.0384672
1139	BP	lamellipodium assembly	0.00690658	19	0.0386517
1140	BP	negative regulation of neuron differentiation	0.00690658	19	0.0386517
1141	BP	regulation of transmembrane transporter activity	0.0210832	58	0.0386771
1142	BP	regulation of actin polymerization or depolymerization	0.0127226	35	0.0388696
1143	BP	platelet-derived growth factor receptor signaling pathway	0.00581607	16	0.0389325
1144	BP	vascular endothelial growth factor receptor signaling pathway	0.00581607	16	0.0389325
1145	BP	organophosphate ester transport	0.0119956	33	0.0391773
1146	BP	development of primary male sexual characteristics	0.0119956	33	0.0391773
1147	BP	positive regulation of protein modification by small protein conjugation or removal	0.0112686	31	0.03927
1148	BP	negative regulation of response to wounding	0.0083606	23	0.0397952
1149	BP	skeletal muscle tissue regeneration	0.00436205	12	0.0404561
1150	BP	negative regulation of organ growth	0.00436205	12	0.0404561
1151	BP	regulation of G0 to G1 transition	0.00436205	12	0.0404561
1152	BP	cellular response to UV	0.00799709	22	0.0410263
1153	BP	bone remodeling	0.00799709	22	0.0410263
1154	BP	regulation of epidermal growth factor-activated receptor activity	0.00363504	10	0.0414226
1155	BP	regulation of oxidative stress-induced neuron death	0.00363504	10	0.0414226
1156	BP	blastocyst development	0.00981461	27	0.0427382
1157	BP	cell fate determination	0.00472555	13	0.0427382
1158	BP	membrane protein ectodomain proteolysis	0.00472555	13	0.0427382
1159	BP	substantia nigra development	0.00472555	13	0.0427382
1160	BP	positive regulation of substrate adhesion-dependent cell spreading	0.00472555	13	0.0427382
1161	BP	response to UV	0.0119956	33	0.0429026
1162	BP	regulation of cation transmembrane transport	0.0272628	75	0.0429696
1163	BP	regulation of cell morphogenesis involved in differentiation	0.0087241	24	0.0430762
1164	BP	negative regulation of transport	0.0323519	89	0.0433972
1165	BP	cellular response to vascular endothelial growth factor stimulus	0.00690658	19	0.0440672
1166	BP	negative regulation of smooth muscle cell proliferation	0.00690658	19	0.0440672
1167	BP	muscle system process	0.0308979	85	0.0440857
1168	BP	cellular response to amino acid starvation	0.00508906	14	0.0440857
1169	BP	regulation of vascular permeability	0.00508906	14	0.0440857
1170	BP	regulation of phosphatidylinositol 3-kinase signaling	0.00945111	26	0.0443259
1171	BP	homotypic cell-cell adhesion	0.0083606	23	0.0445557
1172	BP	regulation of sodium ion transmembrane transport	0.00654307	18	0.0446295
1173	BP	protein localization to microtubule cytoskeleton	0.00545256	15	0.0448234
1174	BP	positive regulation of dephosphorylation	0.00617957	17	0.0448234
1175	BP	neural crest cell migration	0.00581607	16	0.0448234
1176	BP	embryo implantation	0.00581607	16	0.0448234
1177	BP	regulation of protein import into nucleus	0.00581607	16	0.0448234
1178	BP	protein depalmitoylation	0.00181752	5	0.0448234
1179	BP	cardiac ventricle formation	0.00181752	5	0.0448234
1180	BP	positive regulation of collateral sprouting	0.00181752	5	0.0448234
1181	BP	prostate glandular acinus development	0.00181752	5	0.0448234
1182	BP	regulation of cardiac epithelial to mesenchymal transition	0.00181752	5	0.0448234
1183	BP	negative regulation of protein exit from endoplasmic reticulum	0.00181752	5	0.0448234
1184	BP	negative regulation of lipid kinase activity	0.00181752	5	0.0448234
1185	BP	establishment of endothelial intestinal barrier	0.00181752	5	0.0448234
1186	BP	negative regulation of cardiac muscle cell differentiation	0.00181752	5	0.0448234
1187	BP	negative regulation of phosphoprotein phosphatase activity	0.00327154	9	0.0448234
1188	BP	mammary gland epithelial cell proliferation	0.00327154	9	0.0448234
1189	BP	embryonic camera-type eye morphogenesis	0.00327154	9	0.0448234
1190	BP	positive regulation of focal adhesion assembly	0.00327154	9	0.0448234
1191	BP	regulation of dendrite extension	0.00327154	9	0.0448234
1192	BP	regulation of intracellular estrogen receptor signaling pathway	0.00399855	11	0.0450744
1193	BP	segmentation	0.00908761	25	0.0455558
1194	BP	leukocyte apoptotic process	0.00981461	27	0.0465313
1195	BP	regulation of endothelial cell migration	0.0170847	47	0.0471732
1196	BP	macromolecule methylation	0.0243548	67	0.0473114
1197	BP	cerebellum development	0.0087241	24	0.0475074
1198	BP	negative regulation of microtubule polymerization or depolymerization	0.00436205	12	0.0482049
1199	BP	Golgi to plasma membrane protein transport	0.00436205	12	0.0482049
1200	BP	negative regulation of striated muscle cell differentiation	0.00436205	12	0.0482049
1201	BP	regulation of hematopoietic progenitor cell differentiation	0.00436205	12	0.0482049
1202	BP	vacuole organization	0.0159942	44	0.0482336
1203	BP	sex determination	0.00290803	8	0.0482899
1204	BP	negative regulation of sodium ion transport	0.00290803	8	0.0482899
1205	BP	regulation of mRNA 3'-end processing	0.00290803	8	0.0482899
1206	BP	regulation of Rac protein signal transduction	0.00290803	8	0.0482899
1207	BP	megakaryocyte development	0.00290803	8	0.0482899
1208	BP	sympathetic nervous system development	0.00290803	8	0.0482899
1209	BP	ERAD pathway	0.00945111	26	0.0483211
1210	BP	regulation of mononuclear cell migration	0.0101781	28	0.0488323
1211	BP	regulation of actin filament length	0.0127226	35	0.0492382
1212	BP	blastocyst formation	0.00472555	13	0.0495113
1213	BP	positive regulation of bone mineralization	0.00472555	13	0.0495113
1214	BP	cellular response to amyloid-beta	0.00472555	13	0.0495113
1215	BP	negative regulation of secretion by cell	0.0119956	33	0.0495113
1216	BP	RNA stabilization	0.00654307	18	0.0495113
1217	BP	cardiac chamber formation	0.00218103	6	0.0495113
1218	BP	ventricular trabecula myocardium morphogenesis	0.00218103	6	0.0495113
1219	BP	negative regulation of epidermal growth factor-activated receptor activity	0.00218103	6	0.0495113
1220	BP	male sex determination	0.00218103	6	0.0495113
1221	BP	Rap protein signal transduction	0.00218103	6	0.0495113
1222	BP	CD8-positive, alpha-beta T cell differentiation	0.00218103	6	0.0495113
1223	BP	regulation of developmental pigmentation	0.00218103	6	0.0495113
1224	BP	lens fiber cell development	0.00218103	6	0.0495113
1225	BP	cellular response to ethanol	0.00218103	6	0.0495113
1226	BP	endoplasmic reticulum membrane organization	0.00218103	6	0.0495113
1227	BP	macromolecule depalmitoylation	0.00218103	6	0.0495113
1228	BP	regulation of pigmentation	0.00218103	6	0.0495113
1229	BP	positive regulation of extrinsic apoptotic signaling pathway via death domain receptors	0.00218103	6	0.0495113
1230	BP	regulation of IRE1-mediated unfolded protein response	0.00218103	6	0.0495113
1231	BP	negative regulation of cardiocyte differentiation	0.00218103	6	0.0495113
1232	BP	regulation of pattern recognition receptor signaling pathway	0.00908761	25	0.0495113
1233	BP	heart field specification	0.00254453	7	0.0495113
1234	BP	N-terminal protein amino acid acetylation	0.00254453	7	0.0495113
1235	BP	negative regulation of vascular permeability	0.00254453	7	0.0495113
1236	BP	magnesium ion transmembrane transport	0.00254453	7	0.0495113
1237	BP	lymph vessel development	0.00363504	10	0.0495113
1238	BP	N-terminal protein amino acid modification	0.00363504	10	0.0495113
1239	BP	regulation of osteoblast proliferation	0.00363504	10	0.0495113
1240	BP	endothelial cell chemotaxis	0.00363504	10	0.0495113
1241	BP	regulation of axon regeneration	0.00363504	10	0.0495113
1242	BP	angiogenesis involved in wound healing	0.00363504	10	0.0495113
1243	BP	negative regulation of ERBB signaling pathway	0.00363504	10	0.0495113
1244	BP	positive regulation of cell cycle G2/M phase transition	0.00363504	10	0.0495113
1245	BP	negative regulation of ubiquitin-dependent protein catabolic process	0.00508906	14	0.049965
1246	CC	cell leading edge	0.0425834	120	7.3e-12
1247	CC	nuclear envelope	0.0457771	129	1.67e-10
1248	CC	ubiquitin ligase complex	0.0319375	90	1.45e-09
1249	CC	cytoplasmic ribonucleoprotein granule	0.0269695	76	3.24e-09
1250	CC	ribonucleoprotein granule	0.0280341	79	4.79e-09
1251	CC	cell-substrate junction	0.0393896	111	1.11e-08
1252	CC	focal adhesion	0.0386799	109	1.11e-08
1253	CC	postsynaptic density	0.0315827	89	1.11e-08
1254	CC	neuron to neuron synapse	0.0337119	95	1.11e-08
1255	CC	asymmetric synapse	0.0319375	90	1.11e-08
1256	CC	postsynaptic specialization	0.0330021	93	1.11e-08
1257	CC	lamellipodium	0.0223563	63	3.17e-08
1258	CC	cytoplasmic stress granule	0.0120653	34	1.62e-07
1259	CC	recycling endosome	0.0212917	60	1.92e-07
1260	CC	neuron spine	0.0195174	55	2.35e-07
1261	CC	dendritic spine	0.0191625	54	4.96e-07
1262	CC	nuclear speck	0.0361959	102	6.7e-07
1263	CC	filopodium	0.0134847	38	1.37e-06
1264	CC	RNA polymerase II transcription regulator complex	0.0241306	68	1.47e-06
1265	CC	protein kinase complex	0.0156139	44	1.89e-06
1266	CC	transport vesicle	0.0354862	100	3.51e-06
1267	CC	early endosome	0.0347764	98	4.2e-06
1268	CC	coated vesicle	0.0276792	78	5.63e-06
1269	CC	P-body	0.0120653	34	5.67e-06
1270	CC	recycling endosome membrane	0.0120653	34	5.67e-06
1271	CC	cell cortex	0.0276792	78	6.61e-06
1272	CC	glutamatergic synapse	0.0283889	80	7.79e-06
1273	CC	nuclear membrane	0.0269695	76	1e-05
1274	CC	adherens junction	0.0180979	51	1.14e-05
1275	CC	PcG protein complex	0.00603265	17	1.77e-05
1276	CC	Golgi apparatus subcompartment	0.0315827	89	4.07e-05
1277	CC	Schaffer collateral - CA1 synapse	0.0092264	26	6.18e-05
1278	CC	serine/threonine protein kinase complex	0.0131299	37	7.31e-05
1279	CC	transferase complex, transferring phosphorus-containing groups	0.0251952	71	7.51e-05
1280	CC	synaptic membrane	0.0305181	86	8.42e-05
1281	CC	early endosome membrane	0.0173882	49	0.000103526
1282	CC	ruffle	0.0170334	48	0.000103526
1283	CC	clathrin-coated vesicle	0.0191625	54	0.000146656
1284	CC	vacuolar membrane	0.0351313	99	0.000206187
1285	CC	trans-Golgi network transport vesicle	0.00567779	16	0.000297903
1286	CC	nuclear matrix	0.012775	36	0.00034583
1287	CC	neuronal cell body	0.0369056	104	0.000368617
1288	CC	cyclin-dependent protein kinase holoenzyme complex	0.00674237	19	0.000429362
1289	CC	presynaptic membrane	0.0141945	40	0.000480346
1290	CC	nuclear pore	0.0106458	30	0.000547904
1291	CC	nuclear periphery	0.0138396	39	0.000608239
1292	CC	protein acetyltransferase complex	0.0106458	30	0.000608239
1293	CC	acetyltransferase complex	0.0106458	30	0.000608239
1294	CC	lysosomal membrane	0.0315827	89	0.000608239
1295	CC	lytic vacuole membrane	0.0315827	89	0.000608239
1296	CC	heterochromatin	0.00887154	25	0.000631841
1297	CC	clathrin coat	0.00603265	17	0.000730275
1298	CC	Golgi-associated vesicle	0.00958126	27	0.000890344
1299	CC	endocytic vesicle	0.0266146	75	0.000890344
1300	CC	microtubule end	0.00496806	14	0.000930467
1301	CC	histone methyltransferase complex	0.00745209	21	0.000930467
1302	CC	actin-based cell projection	0.0188077	53	0.00103316
1303	CC	trans-Golgi network	0.0212917	60	0.00111652
1304	CC	chromatin silencing complex	0.00283889	8	0.00127275
1305	CC	apical junction complex	0.0138396	39	0.00129053
1306	CC	site of polarized growth	0.015259	43	0.00149767
1307	CC	membrane microdomain	0.0251952	71	0.00149767
1308	CC	spindle	0.0312278	88	0.00162772
1309	CC	cortical cytoskeleton	0.0106458	30	0.00182892
1310	CC	ATPase complex	0.00958126	27	0.00205159
1311	CC	membrane raft	0.0248403	70	0.00221202
1312	CC	fibrillar center	0.0131299	37	0.00222498
1313	CC	PML body	0.010291	29	0.00244194
1314	CC	histone deacetylase complex	0.00851668	24	0.00257208
1315	CC	phosphatase complex	0.00674237	19	0.0026506
1316	CC	endoplasmic reticulum lumen	0.0237757	67	0.00276877
1317	CC	transcription repressor complex	0.00816182	23	0.00288524
1318	CC	Golgi stack	0.0134847	38	0.00304573
1319	CC	complex of collagen trimers	0.00354862	10	0.00378687
1320	CC	coated vesicle membrane	0.0163236	46	0.00378687
1321	CC	PRC1 complex	0.00283889	8	0.00378687
1322	CC	spindle pole	0.0145493	41	0.00427458
1323	CC	basement membrane	0.00958126	27	0.00427458
1324	CC	protein serine/threonine phosphatase complex	0.00638751	18	0.00435328
1325	CC	growth cone	0.0141945	40	0.00435328
1326	CC	microtubule	0.0326473	92	0.00457396
1327	CC	filopodium tip	0.00319375	9	0.00470033
1328	CC	SWI/SNF superfamily-type complex	0.00887154	25	0.00470033
1329	CC	neuron projection cytoplasm	0.00887154	25	0.00470033
1330	CC	clathrin-coated pit	0.00745209	21	0.00508816
1331	CC	tight junction	0.0117104	33	0.00542693
1332	CC	histone acetyltransferase complex	0.00887154	25	0.00542693
1333	CC	methyltransferase complex	0.00887154	25	0.00639004
1334	CC	kinesin complex	0.00567779	16	0.00648453
1335	CC	tertiary granule membrane	0.00745209	21	0.00717986
1336	CC	endoplasmic reticulum tubular network	0.00354862	10	0.00728589
1337	CC	centriolar subdistal appendage	0.00212917	6	0.0077568
1338	CC	cytoplasmic side of plasma membrane	0.0141945	40	0.0078303
1339	CC	intrinsic component of Golgi membrane	0.00709723	20	0.0081231
1340	CC	extrinsic component of membrane	0.023066	65	0.00812444
1341	CC	membrane coat	0.00851668	24	0.00812444
1342	CC	coated membrane	0.00851668	24	0.00812444
1343	CC	postsynaptic density membrane	0.00851668	24	0.00812444
1344	CC	postsynaptic specialization membrane	0.010291	29	0.00843524
1345	CC	synaptic vesicle	0.0163236	46	0.00876004
1346	CC	midbody	0.0159688	45	0.00915179
1347	CC	presynaptic active zone membrane	0.00390348	11	0.00915179
1348	CC	presynaptic active zone	0.00745209	21	0.00915179
1349	CC	cortical actin cytoskeleton	0.00780695	22	0.00915179
1350	CC	exocytic vesicle	0.0173882	49	0.00927827
1351	CC	basal part of cell	0.0202271	57	0.00928922
1352	CC	bicellular tight junction	0.0110007	31	0.0095589
1353	CC	phagocytic vesicle	0.0117104	33	0.0110713
1354	CC	mitotic spindle	0.0145493	41	0.0110713
1355	CC	vesicle coat	0.00603265	17	0.0113169
1356	CC	postsynaptic membrane	0.0198723	56	0.0113169
1357	CC	cullin-RING ubiquitin ligase complex	0.0141945	40	0.0113169
1358	CC	SWI/SNF complex	0.00390348	11	0.0113169
1359	CC	clathrin vesicle coat	0.00390348	11	0.0113169
1360	CC	axon cytoplasm	0.00638751	18	0.0113169
1361	CC	spindle microtubule	0.00816182	23	0.0114571
1362	CC	cell-cell contact zone	0.00709723	20	0.0115142
1363	CC	astral microtubule	0.00212917	6	0.0115142
1364	CC	palmitoyltransferase complex	0.00212917	6	0.0115142
1365	CC	aster	0.00212917	6	0.0115142
1366	CC	late endosome	0.0209368	59	0.0118485
1367	CC	intrinsic component of organelle membrane	0.0287438	81	0.0124575
1368	CC	actin filament	0.00993613	28	0.0124575
1369	CC	distal axon	0.0202271	57	0.0133405
1370	CC	dendrite cytoplasm	0.00390348	11	0.0140533
1371	CC	cell projection membrane	0.0241306	68	0.014128
1372	CC	mRNA cleavage and polyadenylation specificity factor complex	0.00248403	7	0.0142991
1373	CC	peroxisomal membrane	0.00638751	18	0.0147483
1374	CC	integral component of Golgi membrane	0.00638751	18	0.0147483
1375	CC	microbody membrane	0.00638751	18	0.0147483
1376	CC	clathrin-coated vesicle membrane	0.0110007	31	0.014919
1377	CC	mRNA cleavage factor complex	0.00283889	8	0.0151
1378	CC	COPII-coated ER to Golgi transport vesicle	0.00851668	24	0.0155305
1379	CC	leading edge membrane	0.0138396	39	0.0156923
1380	CC	mRNA cap binding complex	0.00212917	6	0.0180229
1381	CC	apical part of cell	0.0290987	82	0.0200822
1382	CC	Cul2-RING ubiquitin ligase complex	0.00319375	9	0.0204479
1383	CC	trans-Golgi network transport vesicle membrane	0.00283889	8	0.0211107
1384	CC	cytoplasmic side of membrane	0.015259	43	0.0227876
1385	CC	excitatory synapse	0.00532292	15	0.0230659
1386	CC	Golgi cisterna	0.00993613	28	0.0235541
1387	CC	transport vesicle membrane	0.0163236	46	0.0235541
1388	CC	phosphatidylinositol 3-kinase complex	0.00354862	10	0.0241939
1389	CC	integral component of organelle membrane	0.0262598	74	0.0242863
1390	CC	actomyosin	0.00709723	20	0.02551
1391	CC	main axon	0.00603265	17	0.0265348
1392	CC	secretory granule membrane	0.0216466	61	0.0265348
1393	CC	RNA cap binding complex	0.00212917	6	0.0265348
1394	CC	postsynaptic cytosol	0.00212917	6	0.0265348
1395	CC	beta-catenin-TCF complex	0.00212917	6	0.0265348
1396	CC	integral component of synaptic membrane	0.0120653	34	0.0265832
1397	CC	endoplasmic reticulum-Golgi intermediate compartment	0.0106458	30	0.0277017
1398	CC	stress fiber	0.00638751	18	0.0345867
1399	CC	contractile actin filament bundle	0.00638751	18	0.0345867
1400	CC	nuclear envelope lumen	0.00177431	5	0.0345867
1401	CC	N-terminal protein acetyltransferase complex	0.00177431	5	0.0345867
1402	CC	H3 histone acetyltransferase complex	0.00177431	5	0.0345867
1403	CC	neuron projection membrane	0.00567779	16	0.0355428
1404	CC	clathrin coat of trans-Golgi network vesicle	0.00248403	7	0.0379722
1405	CC	transcription factor TFTC complex	0.00248403	7	0.0379722
1406	CC	clathrin coat of coated pit	0.00212917	6	0.0379722
1407	CC	endocytic vesicle membrane	0.0141945	40	0.0379722
1408	CC	Cul3-RING ubiquitin ligase complex	0.00390348	11	0.0387543
1409	CC	spindle midzone	0.00390348	11	0.0387543
1410	CC	basal plasma membrane	0.0177431	50	0.0398453
1411	CC	H4 histone acetyltransferase complex	0.00425834	12	0.040067
1412	CC	integral component of postsynaptic density membrane	0.00496806	14	0.0408486
1413	CC	extrinsic component of plasma membrane	0.012775	36	0.0410262
1414	CC	extrinsic component of cytoplasmic side of plasma membrane	0.00816182	23	0.0432542
1415	CC	clathrin adaptor complex	0.00283889	8	0.0448122
1416	CC	microtubule plus-end	0.00283889	8	0.0448122
1417	CC	phagophore assembly site	0.00390348	11	0.0459902
1418	CC	Golgi-associated vesicle membrane	0.00532292	15	0.0462456
1419	CC	sarcoplasm	0.00745209	21	0.0472101
1420	CC	astrocyte projection	0.00248403	7	0.0485163
1421	CC	semaphorin receptor complex	0.00177431	5	0.0494595
1422	CC	beta-catenin destruction complex	0.00177431	5	0.0494595
1423	CC	nucleocytoplasmic transport complex	0.00177431	5	0.0494595
1424	MF	protein serine/threonine kinase activity	0.0462697	129	2.21e-12
1425	MF	protein serine kinase activity	0.0394548	110	6.39e-11
1426	MF	SMAD binding	0.0136298	38	1.02e-09
1427	MF	DNA-binding transcription factor binding	0.045911	128	4.16e-09
1428	MF	small GTPase binding	0.0286944	80	2.43e-07
1429	MF	GTPase regulator activity	0.0444763	124	2.43e-07
1430	MF	nucleoside-triphosphatase regulator activity	0.0444763	124	2.43e-07
1431	MF	GTPase binding	0.0308465	86	2.87e-07
1432	MF	molecular adaptor activity	0.043759	122	1.21e-06
1433	MF	phosphoprotein phosphatase activity	0.0200861	56	2.57e-06
1434	MF	cadherin binding	0.0319225	89	2.63e-06
1435	MF	myosin phosphatase activity	0.0111191	31	5.18e-06
1436	MF	protein serine/threonine phosphatase activity	0.0132712	37	7.5e-06
1437	MF	ubiquitin-like protein transferase activity	0.0405308	113	8.58e-06
1438	MF	DNA-binding transcription activator activity	0.0408895	114	9.45e-06
1439	MF	ubiquitin-protein transferase activity	0.0387374	108	9.45e-06
1440	MF	RNA polymerase II-specific DNA-binding transcription factor binding	0.0322812	90	9.54e-06
1441	MF	DNA-binding transcription activator activity, RNA polymerase II-specific	0.0405308	113	9.54e-06
1442	MF	histone binding	0.0254663	71	1.14e-05
1443	MF	ubiquitin protein ligase binding	0.027977	78	3e-05
1444	MF	protein-macromolecule adaptor activity	0.0312052	87	4.1e-05
1445	MF	protein tyrosine phosphatase activity	0.0121951	34	6.32e-05
1446	MF	ubiquitin-like protein ligase binding	0.0286944	80	8.41e-05
1447	MF	beta-catenin binding	0.0111191	31	8.41e-05
1448	MF	tubulin binding	0.0326399	91	8.41e-05
1449	MF	phosphatase binding	0.0197274	55	8.41e-05
1450	MF	protein serine/threonine/tyrosine kinase activity	0.0071736	20	0.000106032
1451	MF	transcription corepressor activity	0.01901	53	0.000201558
1452	MF	DNA-binding transcription repressor activity	0.0286944	80	0.000221826
1453	MF	kinase regulator activity	0.0229555	64	0.000222616
1454	MF	regulatory RNA binding	0.00753228	21	0.000226762
1455	MF	DNA-binding transcription repressor activity, RNA polymerase II-specific	0.0283357	79	0.000226762
1456	MF	phosphatidylinositol binding	0.0251076	70	0.000226762
1457	MF	ubiquitin-like protein ligase activity	0.0290531	81	0.000234112
1458	MF	growth factor binding	0.0143472	40	0.000234112
1459	MF	miRNA binding	0.00609756	17	0.000259548
1460	MF	protein tyrosine/threonine phosphatase activity	0.00286944	8	0.000281999
1461	MF	GTPase activator activity	0.0247489	69	0.000295872
1462	MF	ubiquitin protein ligase activity	0.027977	78	0.00031528
1463	MF	GDP binding	0.00932568	26	0.000353241
1464	MF	protein kinase regulator activity	0.0204448	57	0.000438676
1465	MF	nuclear glucocorticoid receptor binding	0.00322812	9	0.000443705
1466	MF	transmembrane receptor protein kinase activity	0.00968436	27	0.000518627
1467	MF	phosphoprotein binding	0.0107604	30	0.000518627
1468	MF	mitogen-activated protein kinase kinase kinase binding	0.0035868	10	0.000518627
1469	MF	transcription coactivator activity	0.0247489	69	0.000525131
1470	MF	protein phosphatase binding	0.0150646	42	0.000737156
1471	MF	actin binding	0.0351506	98	0.000789234
1472	MF	phosphoric ester hydrolase activity	0.0301291	84	0.000891066
1473	MF	poly-purine tract binding	0.00502152	14	0.000949587
1474	MF	calmodulin binding	0.0186514	52	0.000957042
1475	MF	transcription coregulator binding	0.0118364	33	0.000982
1476	MF	protein C-terminus binding	0.0172166	48	0.00104326
1477	MF	poly(A) binding	0.00430416	12	0.00134143
1478	MF	ubiquitin conjugating enzyme binding	0.00502152	14	0.00135569
1479	MF	microtubule binding	0.0233142	65	0.00157159
1480	MF	1-phosphatidylinositol binding	0.00322812	9	0.00168371
1481	MF	activin binding	0.00322812	9	0.00168371
1482	MF	phospholipid binding	0.0365854	102	0.00205715
1483	MF	signaling adaptor activity	0.00968436	27	0.00205715
1484	MF	protein tyrosine kinase activity	0.0136298	38	0.00228045
1485	MF	phosphatase activity	0.0233142	65	0.0025092
1486	MF	activin receptor activity	0.00251076	7	0.00251383
1487	MF	N6-methyladenosine-containing RNA binding	0.00251076	7	0.00251383
1488	MF	MAP kinase activity	0.00322812	9	0.00285659
1489	MF	myosin V binding	0.00322812	9	0.00285659
1490	MF	MAP kinase tyrosine/serine/threonine phosphatase activity	0.00286944	8	0.00285659
1491	MF	pre-mRNA intronic binding	0.00286944	8	0.00285659
1492	MF	protein phosphorylated amino acid binding	0.0071736	20	0.00333799
1493	MF	single-stranded RNA binding	0.00968436	27	0.00333981
1494	MF	lysine-acetylated histone binding	0.00394548	11	0.00338607
1495	MF	acetylation-dependent protein binding	0.00394548	11	0.00338607
1496	MF	histone deacetylase binding	0.0125538	35	0.00400899
1497	MF	guanyl-nucleotide exchange factor activity	0.0193687	54	0.00401627
1498	MF	nuclear receptor binding	0.0132712	37	0.00466021
1499	MF	ribonucleoprotein complex binding	0.0147059	41	0.00466021
1500	MF	SNARE binding	0.0111191	31	0.00466021
1501	MF	PDZ domain binding	0.008967	25	0.00466021
1502	MF	platelet-derived growth factor binding	0.00251076	7	0.00485256
1503	MF	transforming growth factor beta receptor binding	0.00394548	11	0.00485256
1504	MF	I-SMAD binding	0.00286944	8	0.00485256
1505	MF	nuclear receptor coactivator activity	0.00681492	19	0.00509255
1506	MF	transcription corepressor binding	0.00573888	16	0.00582398
1507	MF	protein tyrosine/serine/threonine phosphatase activity	0.00573888	16	0.00582398
1508	MF	neutral amino acid transmembrane transporter activity	0.00573888	16	0.00582398
1509	MF	ubiquitin conjugating enzyme activity	0.00502152	14	0.00582938
1510	MF	ubiquitin-like protein conjugating enzyme activity	0.0053802	15	0.00582938
1511	MF	pre-mRNA binding	0.00681492	19	0.0061201
1512	MF	actin filament binding	0.0186514	52	0.00630933
1513	MF	MAP kinase kinase activity	0.00322812	9	0.00676608
1514	MF	MAP kinase phosphatase activity	0.00322812	9	0.00676608
1515	MF	G protein activity	0.0053802	15	0.00747733
1516	MF	channel inhibitor activity	0.00466284	13	0.00747733
1517	MF	ubiquitin-like protein conjugating enzyme binding	0.00502152	14	0.00747733
1518	MF	GTP binding	0.0290531	81	0.00775922
1519	MF	protein serine/threonine kinase activator activity	0.00645624	18	0.00783672
1520	MF	siRNA binding	0.00251076	7	0.0082678
1521	MF	cyclin-dependent protein serine/threonine kinase regulator activity	0.00609756	17	0.00831496
1522	MF	protein kinase activator activity	0.0111191	31	0.00840946
1523	MF	histone demethylase activity	0.00430416	12	0.00929387
1524	MF	protein phosphatase 2A binding	0.00430416	12	0.00929387
1525	MF	nucleocytoplasmic carrier activity	0.00430416	12	0.00929387
1526	MF	protein demethylase activity	0.00430416	12	0.00929387
1527	MF	ubiquitin-like protein binding	0.0111191	31	0.00936824
1528	MF	kinase activator activity	0.0114778	32	0.00937477
1529	MF	transmembrane receptor protein serine/threonine kinase activity	0.00322812	9	0.00956092
1530	MF	insulin-like growth factor receptor binding	0.00286944	8	0.0118515
1531	MF	GTPase activity	0.0254663	71	0.012813
1532	MF	RNA polymerase II CTD heptapeptide repeat kinase activity	0.00251076	7	0.0135721
1533	MF	structural constituent of postsynapse	0.00251076	7	0.0135721
1534	MF	L-amino acid transmembrane transporter activity	0.0071736	20	0.0135721
1535	MF	phosphatase regulator activity	0.0107604	30	0.0135721
1536	MF	protein tyrosine kinase binding	0.0111191	31	0.0135721
1537	MF	guanyl nucleotide binding	0.0297704	83	0.0149967
1538	MF	guanyl ribonucleotide binding	0.0297704	83	0.0149967
1539	MF	SH3 domain binding	0.0114778	32	0.0152315
1540	MF	ion channel inhibitor activity	0.00430416	12	0.0159341
1541	MF	protein N-terminus binding	0.010043	28	0.0172607
1542	MF	plus-end-directed microtubule motor activity	0.00286944	8	0.0172607
1543	MF	acidic amino acid transmembrane transporter activity	0.00286944	8	0.0172607
1544	MF	receptor tyrosine kinase binding	0.00789096	22	0.0172607
1545	MF	extracellular matrix structural constituent conferring tensile strength	0.00502152	14	0.018389
1546	MF	histone methyltransferase activity	0.00645624	18	0.0192911
1547	MF	frizzled binding	0.00466284	13	0.019378
1548	MF	microtubule plus-end binding	0.00322812	9	0.019378
1549	MF	amino acid:cation symporter activity	0.0035868	10	0.0203184
1550	MF	ephrin receptor binding	0.00394548	11	0.0203184
1551	MF	nuclear thyroid hormone receptor binding	0.00394548	11	0.0203184
1552	MF	phosphatidylinositol phosphate binding	0.0150646	42	0.0203837
1553	MF	transmembrane transporter binding	0.0114778	32	0.0204918
1554	MF	chromatin DNA binding	0.0107604	30	0.0208074
1555	MF	transmembrane receptor protein tyrosine kinase activity	0.00645624	18	0.0221093
1556	MF	peptide alpha-N-acetyltransferase activity	0.00215208	6	0.0235017
1557	MF	type I transforming growth factor beta receptor binding	0.00215208	6	0.0235017
1558	MF	amino acid transmembrane transporter activity	0.00824964	23	0.0267359
1559	MF	chaperone binding	0.00968436	27	0.0271054
1560	MF	histone-lysine N-methyltransferase activity	0.00502152	14	0.0271179
1561	MF	syntaxin binding	0.0071736	20	0.0286004
1562	MF	phospholipid scramblase activity	0.00251076	7	0.0302107
1563	MF	alanine transmembrane transporter activity	0.00251076	7	0.0302107
1564	MF	Wnt receptor activity	0.00251076	7	0.0302107
1565	MF	nuclear retinoid X receptor binding	0.00251076	7	0.0302107
1566	MF	bHLH transcription factor binding	0.00394548	11	0.0325136
1567	MF	14-3-3 protein binding	0.00394548	11	0.0325136
1568	MF	amino acid:sodium symporter activity	0.00286944	8	0.0325136
1569	MF	syntaxin-1 binding	0.00286944	8	0.0325136
1570	MF	adrenergic receptor binding	0.00286944	8	0.0325136
1571	MF	GABA receptor binding	0.00286944	8	0.0325136
1572	MF	nuclear import signal receptor activity	0.00286944	8	0.0325136
1573	MF	structural constituent of synapse	0.00286944	8	0.0325136
1574	MF	protein methyltransferase activity	0.00860832	24	0.0326363
1575	MF	MAP kinase kinase kinase activity	0.0035868	10	0.0326363
1576	MF	nuclear localization sequence binding	0.0035868	10	0.0326363
1577	MF	promoter-specific chromatin binding	0.00645624	18	0.0337462
1578	MF	transcription coactivator binding	0.00466284	13	0.0337462
1579	MF	GTPase inhibitor activity	0.00215208	6	0.034353
1580	MF	neurotrophin receptor binding	0.00215208	6	0.034353
1581	MF	adenylate cyclase binding	0.00215208	6	0.034353
1582	MF	semaphorin receptor activity	0.00215208	6	0.034353
1583	MF	dynactin binding	0.00215208	6	0.034353
1584	MF	molecular function inhibitor activity	0.00860832	24	0.035749
1585	MF	modification-dependent protein binding	0.0139885	39	0.0381279
1586	MF	myosin binding	0.0071736	20	0.0402437
1587	MF	lamin binding	0.00251076	7	0.0402437
1588	MF	1-phosphatidylinositol-3-kinase regulator activity	0.00251076	7	0.0402437
1589	MF	low-density lipoprotein particle receptor binding	0.00322812	9	0.0423587
1590	MF	phosphotyrosine residue binding	0.00502152	14	0.0438053

## Sheet: KEGG
Supplementary Table 3-6. KEGG singnaling pathwys of miRNAs enriched in human umbilical cord mesenchymal stem cell-derived exosomes
	Pathway	GeneRatio	Count	FDR
1	Proteoglycans in cancer	0.0656566	91	7.5981e-20
2	MAPK signaling pathway	0.0800866	111	4.78995e-17
3	Signaling pathways regulating pluripotency of stem cells	0.044733	62	5.65926e-13
4	mTOR signaling pathway	0.044733	62	5.09986e-11
5	AGE-RAGE signaling pathway in diabetic complications	0.033189	46	8.84045e-11
6	Cellular senescence	0.0440115	61	1.21219e-10
7	Axon guidance	0.0468975	65	2.22046e-09
8	Focal adhesion	0.0505051	70	2.22046e-09
9	PI3K-Akt signaling pathway	0.0757576	105	3.2792e-09
10	EGFR tyrosine kinase inhibitor resistance	0.0266955	37	3.41904e-09
11	Hippo signaling pathway	0.041847	58	3.41904e-09
12	Human papillomavirus infection	0.0699856	97	1.18099e-08
13	Regulation of actin cytoskeleton	0.0533911	74	1.197e-08
14	Neurotrophin signaling pathway	0.0339105	47	1.197e-08
15	Pancreatic cancer	0.0252525	35	1.31674e-08
16	Breast cancer	0.038961	54	1.31674e-08
17	Rap1 signaling pathway	0.0497835	69	1.60223e-08
18	Gastric cancer	0.038961	54	2.07518e-08
19	Hepatocellular carcinoma	0.041847	58	4.04901e-08
20	Endocytosis	0.0541126	75	2.38766e-07
21	FoxO signaling pathway	0.0339105	47	3.07353e-07
22	TGF-beta signaling pathway	0.0295815	41	3.73234e-07
23	Salmonella infection	0.0526696	73	9.26536e-07
24	Prostate cancer	0.0266955	37	1.41514e-06
25	Colorectal cancer	0.024531	34	1.61263e-06
26	Wnt signaling pathway	0.0396825	55	2.38324e-06
27	Renal cell carcinoma	0.0209235	29	2.62603e-06
28	Polycomb repressive complex	0.0238095	33	2.62603e-06
29	Ras signaling pathway	0.049062	68	4.26061e-06
30	Autophagy - animal	0.037518	52	4.93016e-06
31	Insulin signaling pathway	0.0324675	45	7.79027e-06
32	Thyroid hormone signaling pathway	0.0295815	41	9.33202e-06
33	ErbB signaling pathway	0.023088	32	1.04405e-05
34	p53 signaling pathway	0.0209235	29	1.23155e-05
35	Endocrine resistance	0.0252525	35	1.32989e-05
36	Glioma	0.0209235	29	1.60962e-05
37	Yersinia infection	0.031746	44	1.71947e-05
38	Cushing syndrome	0.034632	48	1.87383e-05
39	Non-small cell lung cancer	0.020202	28	1.95357e-05
40	Chronic myeloid leukemia	0.0209235	29	1.98307e-05
41	MicroRNAs in cancer	0.0584416	81	1.98307e-05
42	Human cytomegalovirus infection	0.0454545	63	2.28495e-05
43	Transcriptional misregulation in cancer	0.040404	56	2.40705e-05
44	TNF signaling pathway	0.027417	38	2.64479e-05
45	Sphingolipid signaling pathway	0.0281385	39	4.85285e-05
46	Melanoma	0.0194805	27	5.59705e-05
47	Hepatitis B	0.034632	48	5.89886e-05
48	Relaxin signaling pathway	0.02886	40	9.89182e-05
49	Nucleocytoplasmic transport	0.0252525	35	0.000114315
50	Kaposi sarcoma-associated herpesvirus infection	0.038961	54	0.000116328
51	Melanogenesis	0.0238095	33	0.000156936
52	Human immunodeficiency virus 1 infection	0.0411255	57	0.000199385
53	Human T-cell leukemia virus 1 infection	0.0425685	59	0.000207018
54	Shigellosis	0.046176	64	0.000224424
55	Apelin signaling pathway	0.0295815	41	0.000251826
56	Prolactin signaling pathway	0.0180375	25	0.000258864
57	Basal cell carcinoma	0.0165945	23	0.000342466
58	Adherens junction	0.021645	30	0.000409796
59	Efferocytosis	0.031746	44	0.000409796
60	Growth hormone synthesis, secretion and action	0.025974	36	0.000451612
61	Bladder cancer	0.0122655	17	0.000467936
62	Fluid shear stress and atherosclerosis	0.02886	40	0.000504985
63	AMPK signaling pathway	0.025974	36	0.000511495
64	T cell receptor signaling pathway	0.025974	36	0.000511495
65	Insulin resistance	0.0238095	33	0.000549292
66	Oxytocin signaling pathway	0.0310245	43	0.000566877
67	Ubiquitin mediated proteolysis	0.02886	40	0.000776504
68	Fc gamma R-mediated phagocytosis	0.021645	30	0.000834829
69	Acute myeloid leukemia	0.0165945	23	0.000835581
70	Cell cycle	0.0310245	43	0.000858372
71	GnRH signaling pathway	0.0209235	29	0.00086971
72	Chagas disease	0.0223665	31	0.000882113
73	Longevity regulating pathway	0.020202	28	0.000917409
74	Fc epsilon RI signaling pathway	0.0165945	23	0.00100147
75	Protein processing in endoplasmic reticulum	0.0324675	45	0.00133181
76	HIF-1 signaling pathway	0.023088	32	0.00133977
77	Longevity regulating pathway - multiple species	0.0151515	21	0.00135132
78	Small cell lung cancer	0.020202	28	0.00158356
79	Platelet activation	0.0252525	35	0.00158356
80	cGMP-PKG signaling pathway	0.031746	44	0.00160058
81	Circadian rhythm	0.010101	14	0.00160058
82	Notch signaling pathway	0.0151515	21	0.00161097
83	Parathyroid hormone synthesis, secretion and action	0.0223665	31	0.00161097
84	Gap junction	0.0194805	27	0.00161097
85	Phosphatidylinositol signaling system	0.0209235	29	0.00161097
86	Long-term potentiation	0.015873	22	0.00187349
87	Lipid and atherosclerosis	0.0382395	53	0.00235236
88	C-type lectin receptor signaling pathway	0.021645	30	0.00243317
89	Long-term depression	0.01443	20	0.00258774
90	Platinum drug resistance	0.0165945	23	0.00260314
91	Spinocerebellar ataxia	0.027417	38	0.00288167
92	Phospholipase D signaling pathway	0.0281385	39	0.00292078
93	Hepatitis C	0.0295815	41	0.00300262
94	Central carbon metabolism in cancer	0.015873	22	0.00330994
95	mRNA surveillance pathway	0.020202	28	0.00330994
96	Hippo signaling pathway - multiple species	0.00865801	12	0.00330994
97	Oocyte meiosis	0.0252525	35	0.00382993
98	Choline metabolism in cancer	0.020202	28	0.00382993
99	Apoptosis	0.025974	36	0.00387003
100	Endometrial cancer	0.0137085	19	0.0039336
101	IL-17 signaling pathway	0.0194805	27	0.00411799
102	Pathways of neurodegeneration - multiple diseases	0.0728716	101	0.00411799
103	Type II diabetes mellitus	0.011544	16	0.00447378
104	Measles	0.025974	36	0.00487679
105	Bacterial invasion of epithelial cells	0.0165945	23	0.0049701
106	Pathogenic Escherichia coli infection	0.034632	48	0.0049701
107	Mitophagy - animal	0.020202	28	0.00791485
108	Aldosterone-regulated sodium reabsorption	0.00937951	13	0.0105507
109	VEGF signaling pathway	0.012987	18	0.0115885
110	Inositol phosphate metabolism	0.0151515	21	0.0122967
111	Alzheimer disease	0.0584416	81	0.0129729
112	Progesterone-mediated oocyte maturation	0.0194805	27	0.0133139
113	Inflammatory mediator regulation of TRP channels	0.018759	26	0.0148831
114	PD-L1 expression and PD-1 checkpoint pathway in cancer	0.017316	24	0.0161598
115	Adrenergic signaling in cardiomyocytes	0.0266955	37	0.0172635
116	Tight junction	0.02886	40	0.018323
117	Hypertrophic cardiomyopathy	0.0180375	25	0.0247077
118	Dopaminergic synapse	0.023088	32	0.0247077
119	Osteoclast differentiation	0.023088	32	0.0342078
120	Viral carcinogenesis	0.0324675	45	0.0369218
121	Calcium signaling pathway	0.038961	54	0.0383874
122	Th1 and Th2 cell differentiation	0.0165945	23	0.0448838
123	Chemical carcinogenesis - receptor activation	0.033189	46	0.0448838
124	Epstein-Barr virus infection	0.031746	44	0.0473019
125	Synaptic vesicle cycle	0.01443	20	0.0495741
