# Supplementary material for: Human Umbilical Cord Mesenchymal Stem Cell-Derived Exosomes Rescue Testicular Aging
Source: Biomedicines. 2024 Jan 3;12(1):98. doi: 10.3390/biomedicines12010098 (PMC10813320; doi:10.3390/biomedicines12010098)
Supplement: Supplementary file 1 [file biomedicines-12-00098-s001.zip › Table S4.xlsx]

## Sheet: Sheet1
Table S4: CT values of genes

## Sheet: Synthesis of testosterone
Supplementary Table 4-1 Expression of testosterone synthesis related genes
CON	Gapdh	Insl3	Star	Hsd3b1	Cyp11a1	Cyp17a1	Hsd17b3	Nr5a1
	18.21	18.01	22.05	19.77	21.3	19.1	23.03	25.23
	18.33	18.13	22.11	19.34	21.11	19.35	23	25.34
	18.47	18.19	21.89	19.49	21.6	19.79	22.79	25.41
	18.26	18.25	22.15	19.87	20.89	19.41	22.99	25.7
	18.19	18.37	22.09	19.75	20.77	19.91	23.1	25.74
	18.07	18.14	22.2	19.3	20.58	20	22.81	25.9
EXO	Gapdh	Insl3	Star	Hsd3b1	Cyp11a1	Cyp17a1	Hsd17b3	Nr5a1
	17.83	16.85	20.63	18.31	19.01	18.11	22.01	24.11
	17.75	16.78	20.56	18.25	19.03	17.93	21.87	24.03
	18.1	17.07	20.42	18.4	19.11	17.77	21.93	23.99
	17.63	17.01	21.01	18.55	18.89	18.01	21.79	24.15
	17.65	16.77	20.83	18.29	19.09	17.81	21.66	24.21
	17.39	16.54	20.7	18.47	19.2	18.02	22.11	24.29

## Sheet: Spermatogenesis
Supplementary Table 4-2 Expression of Spermatogenesis related genes
CON	Gapdh	Dazl	Uchl1	Utf1	Sycp3	Tex101	Pttg1	Acrv1	Tssk1	Spaca1	Tnp2	Prm2	Best1
	18.33	23.03	24.37	24.88	24.98	25.18	26.32	25.98	26.6	29.17	21.7	22.3	27.75
	18.57	23.11	24.61	24.79	24.87	25.68	26.77	26.33	26.31	28.71	21.27	22.51	27.89
	18.64	23.25	25.08	25.11	24.73	25.77	26.48	26.21	26.47	29.11	21.38	23.12	27.93
	18.91	23.3	24.9	25.2	25.12	25.91	26.6	26.12	26.59	28.35	22.03	22.85	28.11
	19.21	23.07	24.93	24.69	25.33	25.39	26.91	26.05	26.11	28.92	21.56	22.81	28.02
	19.03	23.39	24.77	24.93	25.39	25.57	26.57	26.83	26.27	29.23	21.69	22.99	28.19
EXO	Gapdh	Dazl	Uchl1	Utf1	Sycp3	Tex101	Pttg1	Acrv1	Tssk1	Spaca1	Tnp2	Prm2	Best1
	17.89	22.05	23.21	23.21	21.6	21.65	23.34	23.77	23.53	26.34	19	19.79	25.33
	17.69	21.89	23.17	23.67	21.77	21.79	23.59	23.93	24.21	26.12	18.67	20.03	25.78
	18.54	21.81	22.99	23.35	21.65	21.92	23.48	24.01	24.1	26.25	18.73	20.11	25.63
	18.31	21.7	23	23.11	21.73	21.81	23.77	23.66	23.92	26.83	18.49	20.06	25.5
	18.22	21.64	22.81	23.3	21.8	21.67	23.22	23.72	24.03	26.34	18.27	19.77	25.2
	18.65	21.69	22.88	23.5	21.52	21.72	23.9	23.49	23.47	26.66	18.33	20.37	25.44

## Sheet: Inflammation genes
Supplementary Table 4-3 Expression of inflammation related genes
Untreated	Gapdh	Il-1β	Il-6	Tnfα	Ccl2	Ccl7	Nos2	Il-4	Il-10	Ccl17
	18.33	21.33	21	25.61	23.88	25.33	25.34	26.11	24.11	26.77
	18.65	22.05	21.11	25.57	23.91	25.19	25.67	25.79	23.79	26.89
	18.91	21.87	21.05	25.89	24.01	25.83	25.34	25.73	23.67	26.91
	18.77	21.56	21.13	25.99	24.23	25.64	25.66	25.91	23.83	26.47
	19.01	21.99	21.24	25.31	24.31	25.3	25.48	26.02	24.01	26.39
	18.56	21.48	21.31	25.03	24.17	25.71	25.77	25.62	23.65	26.74
CON (PBS)	Gapdh	Il-1β	Il-6	Tnfα	Ccl2	Ccl7	Nos2	Il-4	Il-10	Ccl17
	19.1	21.33	20.87	25.11	24.01	25.31	25.36	26	23.54	26.12
	18.67	22.1	20.78	25.41	24.1	25.11	25.69	25.66	23.62	26.39
	18.33	21.57	20.61	25.5	23.83	25.67	25.31	25.53	23.49	26.73
	18.47	21.83	21.01	25.31	23.9	25.72	25.11	25.82	23.77	26.15
	18.11	21.4	21.11	25.09	24.14	25.03	25.84	25.41	23.99	26.8
	19.03	21.12	21.18	25.63	23.72	25.19	25.65	25.16	23.21	27.02
EXO (Exosomes)	Gapdh	Il-1β	Il-6	Tnfα	Ccl2	Ccl7	Nos2	Il-4	Il-10	Ccl17
	17.73	21.15	21.72	26.31	25.3	26.8	27.11	24.5	21.1	25.11
	17.79	21.81	21.36	26.11	25.17	26.77	27.03	24.52	20.82	25.2
	17.91	21.77	21.69	26.23	25.03	26.54	27.09	24.72	20.93	25.15
	17.56	21.79	21.93	26.08	25.09	26.59	26.79	24.17	21.05	24.87
	17.69	21.43	21.88	26.36	25.1	26.69	26.87	24.15	21.04	25.52
	18.03	21.59	22	26.59	25.14	26.61	26.9	24.16	21.21	25.47
